# Supplementary material for: Strategies for post–cardiac surgery acute kidney injury prevention: A network meta-analysis of randomized controlled trials
Source: Front Cardiovasc Med. 2022 Sep 27;9:960581. doi: 10.3389/fcvm.2022.960581 (PMC9555275; doi:10.3389/fcvm.2022.960581)
Supplement: Supplementary file 1 [file Data_Sheet_1.XLSX]

## Sheet: Document 1
Additional profile 2_netleague_AKI
	V1	V2	V3	V4	V5	V6	V7	V8	V9	V10	V11	V12	V13	V14	V15	V16	V17	V18	V19	V20	V21	V22	V23	V24	V25	V26	V27	V28	V29	V30	V31	V32	V33	V34	V35	V36	V37	V38	V39	V40	V41	V42	V43	V44	V45	V46	V47	V48	V49
1	Natriuretic peptide	.	.	.	.	.	.	.	.	.	.	.	.	.	.	.	.	.	.	.	.	.	.	.	.	.	.	.	.	.	.	0.30 (0.19 to 0.47)	.	.	.	.	.	.	.	.	.	.	.	.	.	.	.	.	.
2	1.02 (0.39 to 2.70)	Nitroprusside	.	.	.	.	.	.	.	.	.	.	.	.	.	.	.	.	.	.	.	.	.	.	.	.	.	.	.	.	.	0.29 (0.12 to 0.68)	.	.	.	.	.	.	.	.	.	.	.	.	.	.	.	.	.
3	0.82 (0.34 to 1.97)	0.80 (0.26 to 2.49)	Fenoldopam	.	.	.	.	.	.	.	.	1.11 (0.39 to 3.18)	.	.	.	.	.	.	.	.	.	.	.	.	.	.	.	.	.	.	.	0.25 (0.11 to 0.60)	.	.	.	.	.	.	.	.	.	.	.	.	.	.	.	.	.
4	0.91 (0.27 to 3.12)	0.89 (0.21 to 3.70)	1.11 (0.28 to 4.31)	EA-230	.	.	.	.	.	.	.	.	.	.	.	.	.	.	.	.	.	.	.	.	.	.	.	.	.	.	.	0.33 (0.10 to 1.02)	.	.	.	.	.	.	.	.	.	.	.	.	.	.	.	.	.
5	1.03 (0.21 to 5.02)	1.01 (0.18 to 5.73)	1.25 (0.23 to 6.77)	1.13 (0.17 to 7.52)	L-amino acid	.	.	.	.	.	.	.	.	.	.	.	.	.	.	.	.	.	.	.	.	.	.	.	.	.	.	0.29 (0.06 to 1.32)	.	.	.	.	.	.	.	.	.	.	.	.	.	.	.	.	.
6	0.85 (0.30 to 2.43)	0.83 (0.23 to 2.96)	1.03 (0.31 to 3.42)	0.93 (0.21 to 4.09)	0.83 (0.14 to 4.93)	Tolvaptan	.	.	.	.	.	.	.	.	.	.	.	.	.	.	.	.	.	.	.	.	.	.	.	.	.	0.35 (0.14 to 0.90)	.	.	.	.	.	.	.	.	.	.	.	.	.	.	.	.	.
7	0.81 (0.31 to 2.13)	0.80 (0.24 to 2.64)	0.99 (0.32 to 3.04)	0.89 (0.22 to 3.69)	0.79 (0.14 to 4.49)	0.96 (0.27 to 3.39)	NAC+Carvedilol	.	.	.	.	.	.	.	.	.	.	.	.	.	.	.	.	0.42 (0.18 to 0.98)	.	.	.	.	.	.	.	0.37 (0.16 to 0.85)	.	.	.	.	.	.	.	.	.	.	.	.	.	.	.	.	.
8	0.69 (0.26 to 1.86)	0.68 (0.20 to 2.30)	0.84 (0.27 to 2.65)	0.76 (0.18 to 3.20)	0.68 (0.12 to 3.89)	0.82 (0.23 to 2.95)	0.85 (0.25 to 2.88)	Methylxanthines	.	.	.	.	.	.	.	.	.	.	.	.	.	.	.	.	.	.	.	.	.	.	.	0.43 (0.18 to 1.02)	.	.	.	.	.	.	.	.	.	.	.	.	.	.	.	.	.
9	0.71 (0.24 to 2.05)	0.69 (0.19 to 2.49)	0.86 (0.26 to 2.89)	0.78 (0.17 to 3.44)	0.69 (0.11 to 4.14)	0.83 (0.22 to 3.19)	0.87 (0.24 to 3.12)	1.02 (0.28 to 3.72)	Force diuresis	.	.	.	.	.	.	.	.	.	.	.	.	.	.	.	.	.	.	.	.	.	.	0.42 (0.16 to 1.10)	.	.	.	.	.	.	.	.	.	.	.	.	.	.	.	.	.
10	0.60 (0.32 to 1.14)	0.59 (0.23 to 1.54)	0.73 (0.31 to 1.74)	0.66 (0.20 to 2.25)	0.59 (0.12 to 2.85)	0.71 (0.25 to 2.01)	0.74 (0.29 to 1.93)	0.87 (0.33 to 2.31)	0.86 (0.30 to 2.45)	Dexmedetomidine	.	.	.	.	.	.	.	.	.	.	.	.	.	.	.	.	.	.	.	.	.	0.49 (0.32 to 0.76)	.	.	.	.	.	.	.	.	.	.	.	.	.	.	.	.	.
11	0.53 (0.29 to 0.98)	0.52 (0.20 to 1.34)	0.64 (0.28 to 1.50)	0.58 (0.17 to 1.95)	0.52 (0.11 to 2.48)	0.62 (0.22 to 1.74)	0.65 (0.25 to 1.67)	0.76 (0.29 to 2.00)	0.75 (0.26 to 2.13)	0.88 (0.48 to 1.60)	Levosimendan	.	.	.	.	.	.	.	.	.	.	.	.	.	.	.	.	.	.	.	.	0.60 (0.39 to 0.92)	.	.	.	.	.	.	.	.	.	.	.	.	0.17 (0.05 to 0.57)	.	.	.	.
12	0.53 (0.21 to 1.38)	0.52 (0.16 to 1.71)	0.65 (0.28 to 1.49)	0.59 (0.14 to 2.40)	0.52 (0.09 to 2.93)	0.63 (0.18 to 2.20)	0.66 (0.20 to 2.15)	0.77 (0.23 to 2.56)	0.76 (0.21 to 2.68)	0.88 (0.35 to 2.25)	1.01 (0.40 to 2.53)	Dopamine	.	.	.	.	.	.	.	.	.	.	.	.	.	.	.	.	.	.	.	1.46 (0.48 to 4.50)	.	.	.	.	.	.	0.20 (0.03 to 1.34)	.	.	.	.	.	.	.	.	.	.
13	0.53 (0.19 to 1.43)	0.52 (0.15 to 1.76)	0.64 (0.20 to 2.03)	0.58 (0.14 to 2.45)	0.51 (0.09 to 2.97)	0.62 (0.17 to 2.26)	0.65 (0.19 to 2.21)	0.76 (0.22 to 2.63)	0.75 (0.20 to 2.75)	0.87 (0.33 to 2.34)	1.00 (0.38 to 2.64)	0.99 (0.29 to 3.31)	Chloride restriction	.	.	.	.	.	.	.	.	.	.	.	.	.	.	.	.	.	.	0.56 (0.23 to 1.36)	.	.	.	.	.	.	.	.	.	.	.	.	.	.	.	.	.
14	0.65 (0.07 to 5.73)	0.64 (0.07 to 6.29)	0.80 (0.08 to 7.52)	0.72 (0.06 to 7.97)	0.64 (0.05 to 8.63)	0.77 (0.08 to 7.83)	0.81 (0.08 to 7.90)	0.94 (0.10 to 9.33)	0.93 (0.09 to 9.49)	1.08 (0.12 to 9.44)	1.23 (0.14 to 10.70)	1.22 (0.13 to 11.92)	1.24 (0.12 to 12.34)	Intensive insulin therapy	.	.	.	.	.	.	.	.	.	.	.	.	.	.	.	.	.	0.45 (0.05 to 3.78)	.	.	.	.	.	.	.	.	.	.	.	.	.	.	.	.	.
15	0.50 (0.21 to 1.18)	0.49 (0.16 to 1.49)	0.61 (0.22 to 1.71)	0.55 (0.14 to 2.11)	0.49 (0.09 to 2.61)	0.59 (0.18 to 1.93)	0.62 (0.20 to 1.87)	0.72 (0.23 to 2.23)	0.71 (0.21 to 2.35)	0.83 (0.36 to 1.93)	0.94 (0.41 to 2.16)	0.94 (0.31 to 2.80)	0.95 (0.30 to 2.97)	0.77 (0.08 to 7.18)	siRNA	.	.	.	.	.	.	.	.	.	.	.	.	.	.	.	.	0.59 (0.29 to 1.22)	.	.	.	.	.	.	.	.	.	.	.	.	.	.	.	.	.
16	0.48 (0.26 to 0.89)	0.47 (0.18 to 1.20)	0.58 (0.25 to 1.35)	0.52 (0.16 to 1.76)	0.46 (0.10 to 2.23)	0.56 (0.20 to 1.57)	0.59 (0.23 to 1.50)	0.69 (0.26 to 1.80)	0.67 (0.24 to 1.92)	0.79 (0.43 to 1.44)	0.90 (0.50 to 1.61)	0.89 (0.35 to 2.25)	0.90 (0.34 to 2.40)	0.73 (0.08 to 6.31)	0.95 (0.41 to 2.18)	EPO	.	.	.	.	.	.	.	.	.	.	.	.	.	.	.	0.62 (0.41 to 0.94)	.	.	.	.	.	.	.	.	.	.	.	.	.	.	.	.	.
17	0.43 (0.19 to 0.97)	0.42 (0.14 to 1.24)	0.52 (0.19 to 1.41)	0.47 (0.13 to 1.77)	0.42 (0.08 to 2.19)	0.51 (0.16 to 1.60)	0.53 (0.18 to 1.55)	0.62 (0.21 to 1.85)	0.61 (0.19 to 1.95)	0.71 (0.32 to 1.58)	0.81 (0.37 to 1.77)	0.81 (0.28 to 2.32)	0.82 (0.27 to 2.46)	0.66 (0.07 to 6.07)	0.86 (0.32 to 2.29)	0.90 (0.41 to 1.98)	Synthetic colloids	.	.	0.48 (0.19 to 1.21)	.	.	.	.	.	0.68 (0.28 to 1.62)	.	.	.	.	.	1.23 (0.55 to 2.73)	.	.	.	.	.	.	.	.	.	.	.	.	.	.	.	.	.
18	0.39 (0.24 to 0.64)	0.38 (0.16 to 0.91)	0.47 (0.22 to 1.02)	0.43 (0.13 to 1.36)	0.38 (0.08 to 1.75)	0.46 (0.18 to 1.20)	0.48 (0.20 to 1.14)	0.56 (0.23 to 1.37)	0.55 (0.21 to 1.47)	0.65 (0.40 to 1.04)	0.74 (0.47 to 1.15)	0.73 (0.31 to 1.70)	0.74 (0.30 to 1.83)	0.60 (0.07 to 5.01)	0.78 (0.37 to 1.64)	0.82 (0.52 to 1.29)	0.91 (0.46 to 1.80)	RIPC	.	.	.	.	.	.	.	.	.	.	.	.	.	0.76 (0.63 to 0.92)	.	.	.	.	.	.	.	.	.	.	.	.	.	.	.	.	.
19	0.38 (0.19 to 0.77)	0.38 (0.14 to 1.02)	0.47 (0.19 to 1.16)	0.42 (0.12 to 1.48)	0.37 (0.07 to 1.86)	0.45 (0.15 to 1.33)	0.47 (0.17 to 1.28)	0.55 (0.20 to 1.53)	0.54 (0.18 to 1.62)	0.64 (0.32 to 1.26)	0.72 (0.37 to 1.41)	0.72 (0.27 to 1.91)	0.73 (0.26 to 2.04)	0.59 (0.07 to 5.22)	0.77 (0.31 to 1.87)	0.81 (0.41 to 1.58)	0.89 (0.38 to 2.08)	0.98 (0.56 to 1.72)	KDIGO bundle	.	.	.	.	.	.	.	.	.	.	.	.	0.77 (0.46 to 1.31)	.	.	.	.	.	.	.	.	.	.	.	.	.	.	.	.	.
20	0.38 (0.16 to 0.88)	0.37 (0.12 to 1.12)	0.46 (0.16 to 1.28)	0.41 (0.11 to 1.58)	0.37 (0.07 to 1.96)	0.44 (0.14 to 1.44)	0.46 (0.15 to 1.40)	0.54 (0.18 to 1.67)	0.53 (0.16 to 1.75)	0.62 (0.27 to 1.43)	0.71 (0.32 to 1.61)	0.71 (0.24 to 2.09)	0.72 (0.23 to 2.21)	0.58 (0.06 to 5.39)	0.75 (0.28 to 2.06)	0.79 (0.35 to 1.79)	0.88 (0.43 to 1.80)	0.97 (0.47 to 2.00)	0.98 (0.41 to 2.37)	Albumin	.	.	.	.	.	.	.	.	.	.	.	0.46 (0.19 to 1.10)	.	.	.	.	.	.	.	.	.	.	.	.	.	.	.	.	.
21	0.38 (0.12 to 1.21)	0.37 (0.09 to 1.44)	0.46 (0.12 to 1.68)	0.41 (0.09 to 1.97)	0.37 (0.06 to 2.34)	0.44 (0.11 to 1.84)	0.46 (0.12 to 1.81)	0.54 (0.14 to 2.15)	0.53 (0.13 to 2.24)	0.62 (0.20 to 1.98)	0.71 (0.23 to 2.23)	0.70 (0.18 to 2.72)	0.71 (0.18 to 2.86)	0.57 (0.05 to 6.18)	0.75 (0.21 to 2.73)	0.79 (0.25 to 2.49)	0.87 (0.25 to 3.07)	0.96 (0.33 to 2.85)	0.98 (0.30 to 3.23)	1.00 (0.28 to 3.59)	Calorie-restricted diet	.	.	.	.	.	.	.	.	.	.	0.79 (0.27 to 2.30)	.	.	.	.	.	.	.	.	.	.	.	.	.	.	.	.	.
22	0.35 (0.13 to 0.96)	0.34 (0.10 to 1.17)	0.42 (0.13 to 1.36)	0.38 (0.09 to 1.63)	0.34 (0.06 to 1.97)	0.41 (0.11 to 1.50)	0.43 (0.13 to 1.47)	0.50 (0.14 to 1.75)	0.49 (0.13 to 1.83)	0.58 (0.21 to 1.56)	0.66 (0.25 to 1.76)	0.65 (0.19 to 2.21)	0.66 (0.19 to 2.33)	0.53 (0.05 to 5.32)	0.70 (0.22 to 2.20)	0.73 (0.27 to 1.96)	0.81 (0.27 to 2.47)	0.89 (0.36 to 2.23)	0.91 (0.32 to 2.57)	0.92 (0.30 to 2.89)	0.93 (0.23 to 3.74)	Vit.D	.	.	.	.	.	.	.	.	.	0.85 (0.35 to 2.09)	.	.	.	.	.	.	.	.	.	.	.	.	.	.	.	.	.
23	0.35 (0.19 to 0.62)	0.34 (0.13 to 0.85)	0.42 (0.19 to 0.96)	0.38 (0.12 to 1.25)	0.34 (0.07 to 1.60)	0.41 (0.15 to 1.11)	0.43 (0.17 to 1.07)	0.50 (0.19 to 1.28)	0.49 (0.18 to 1.36)	0.57 (0.33 to 1.01)	0.65 (0.38 to 1.12)	0.65 (0.26 to 1.59)	0.66 (0.25 to 1.70)	0.53 (0.06 to 4.54)	0.69 (0.31 to 1.54)	0.73 (0.42 to 1.25)	0.80 (0.38 to 1.70)	0.89 (0.60 to 1.32)	0.90 (0.48 to 1.70)	0.92 (0.42 to 2.02)	0.92 (0.30 to 2.84)	0.99 (0.38 to 2.60)	Steroid	.	.	.	.	.	.	.	.	0.86 (0.60 to 1.22)	.	.	.	.	.	.	.	.	.	.	.	.	.	.	.	.	.
24	0.34 (0.14 to 0.87)	0.34 (0.10 to 1.08)	0.42 (0.14 to 1.25)	0.38 (0.09 to 1.52)	0.33 (0.06 to 1.86)	0.40 (0.12 to 1.39)	0.42 (0.18 to 0.98)	0.49 (0.15 to 1.62)	0.49 (0.14 to 1.70)	0.57 (0.23 to 1.42)	0.65 (0.26 to 1.60)	0.64 (0.20 to 2.03)	0.65 (0.20 to 2.15)	0.52 (0.05 to 5.07)	0.69 (0.23 to 2.02)	0.72 (0.29 to 1.78)	0.80 (0.28 to 2.26)	0.88 (0.39 to 2.01)	0.89 (0.34 to 2.34)	0.91 (0.31 to 2.65)	0.91 (0.24 to 3.48)	0.99 (0.30 to 3.28)	0.99 (0.41 to 2.38)	Carvedilol	.	.	.	.	.	.	.	0.86 (0.39 to 1.93)	.	.	.	.	.	.	.	.	.	.	.	.	.	.	.	.	.
25	0.34 (0.13 to 0.89)	0.33 (0.10 to 1.11)	0.41 (0.13 to 1.27)	0.37 (0.09 to 1.54)	0.33 (0.06 to 1.88)	0.40 (0.11 to 1.42)	0.42 (0.13 to 1.39)	0.49 (0.15 to 1.65)	0.48 (0.13 to 1.73)	0.56 (0.22 to 1.46)	0.64 (0.25 to 1.64)	0.64 (0.20 to 2.08)	0.65 (0.19 to 2.19)	0.52 (0.05 to 5.10)	0.68 (0.22 to 2.06)	0.72 (0.28 to 1.83)	0.79 (0.27 to 2.31)	0.87 (0.37 to 2.07)	0.89 (0.33 to 2.40)	0.90 (0.30 to 2.71)	0.91 (0.23 to 3.54)	0.98 (0.28 to 3.35)	0.98 (0.39 to 2.46)	0.99 (0.31 to 3.18)	Autologous platelet-rich plasma	.	.	.	.	.	.	0.87 (0.37 to 2.03)	.	.	.	.	.	.	.	.	.	.	.	.	.	.	.	.	.
26	0.34 (0.11 to 1.06)	0.33 (0.09 to 1.27)	0.41 (0.11 to 1.48)	0.37 (0.08 to 1.74)	0.33 (0.05 to 2.07)	0.40 (0.10 to 1.62)	0.42 (0.11 to 1.59)	0.49 (0.13 to 1.89)	0.48 (0.12 to 1.97)	0.56 (0.18 to 1.73)	0.64 (0.21 to 1.95)	0.63 (0.17 to 2.39)	0.64 (0.16 to 2.51)	0.52 (0.05 to 5.49)	0.68 (0.19 to 2.39)	0.71 (0.23 to 2.18)	0.79 (0.34 to 1.82)	0.87 (0.30 to 2.50)	0.88 (0.27 to 2.83)	0.90 (0.30 to 2.68)	0.90 (0.20 to 4.00)	0.97 (0.25 to 3.83)	0.98 (0.33 to 2.93)	0.99 (0.26 to 3.67)	0.99 (0.26 to 3.80)	Balanced solution	.	.	.	.	.	0.13 (0.01 to 2.97)	.	.	.	.	.	.	.	.	.	.	.	.	.	.	.	.	.
27	0.32 (0.13 to 0.80)	0.31 (0.10 to 1.00)	0.39 (0.13 to 1.15)	0.35 (0.09 to 1.40)	0.31 (0.06 to 1.72)	0.38 (0.11 to 1.29)	0.39 (0.12 to 1.25)	0.46 (0.14 to 1.49)	0.45 (0.13 to 1.57)	0.53 (0.21 to 1.31)	0.60 (0.25 to 1.47)	0.60 (0.19 to 1.88)	0.60 (0.18 to 1.99)	0.49 (0.05 to 4.69)	0.64 (0.22 to 1.86)	0.67 (0.27 to 1.64)	0.74 (0.26 to 2.08)	0.82 (0.36 to 1.85)	0.83 (0.32 to 2.16)	0.85 (0.29 to 2.45)	0.85 (0.22 to 3.21)	0.91 (0.28 to 3.03)	0.92 (0.39 to 2.20)	0.93 (0.30 to 2.88)	0.94 (0.29 to 2.99)	0.94 (0.25 to 3.49)	THR-184	.	.	.	.	0.93 (0.42 to 2.06)	.	.	.	.	.	.	.	.	.	.	.	.	.	.	.	.	.
28	0.30 (0.04 to 2.56)	0.30 (0.03 to 2.81)	0.37 (0.04 to 3.36)	0.33 (0.03 to 3.57)	0.30 (0.02 to 3.88)	0.36 (0.04 to 3.51)	0.37 (0.04 to 3.53)	0.44 (0.05 to 4.17)	0.43 (0.04 to 4.25)	0.50 (0.06 to 4.21)	0.57 (0.07 to 4.77)	0.57 (0.06 to 5.33)	0.58 (0.06 to 5.52)	0.46 (0.02 to 9.05)	0.61 (0.07 to 5.48)	0.64 (0.08 to 5.32)	0.70 (0.08 to 6.26)	0.78 (0.10 to 6.28)	0.79 (0.09 to 6.77)	0.80 (0.09 to 7.24)	0.81 (0.08 to 8.37)	0.87 (0.09 to 8.39)	0.88 (0.11 to 7.24)	0.88 (0.10 to 8.23)	0.89 (0.09 to 8.43)	0.90 (0.09 to 9.19)	0.95 (0.10 to 8.84)	Anti-oxidant	.	.	.	0.98 (0.12 to 7.84)	.	.	.	.	.	.	.	.	.	.	.	.	.	.	.	.	.
29	0.30 (0.05 to 1.87)	0.29 (0.04 to 2.09)	0.36 (0.05 to 2.48)	0.33 (0.04 to 2.69)	0.29 (0.03 to 2.99)	0.35 (0.05 to 2.61)	0.37 (0.05 to 2.62)	0.43 (0.06 to 3.10)	0.42 (0.06 to 3.17)	0.49 (0.08 to 3.07)	0.56 (0.09 to 3.48)	0.56 (0.08 to 3.95)	0.56 (0.08 to 4.10)	0.45 (0.03 to 7.23)	0.59 (0.09 to 4.04)	0.62 (0.10 to 3.88)	0.69 (0.10 to 4.60)	0.76 (0.13 to 4.55)	0.77 (0.12 to 4.95)	0.79 (0.12 to 5.33)	0.79 (0.10 to 6.29)	0.85 (0.12 to 6.25)	0.86 (0.14 to 5.26)	0.86 (0.12 to 6.09)	0.87 (0.12 to 6.25)	0.88 (0.11 to 6.89)	0.93 (0.13 to 6.54)	0.98 (0.06 to 15.11)	Acetaminophen	.	.	1.00 (0.17 to 5.92)	.	.	.	.	.	.	.	.	.	.	.	.	.	.	.	.	.
30	0.31 (0.18 to 0.53)	0.30 (0.12 to 0.74)	0.37 (0.17 to 0.83)	0.34 (0.10 to 1.09)	0.30 (0.06 to 1.40)	0.36 (0.13 to 0.97)	0.38 (0.15 to 0.93)	0.44 (0.18 to 1.11)	0.43 (0.16 to 1.19)	0.51 (0.30 to 0.87)	0.58 (0.35 to 0.96)	0.57 (0.24 to 1.38)	0.58 (0.23 to 1.48)	0.47 (0.06 to 3.99)	0.61 (0.28 to 1.34)	0.64 (0.39 to 1.08)	0.71 (0.34 to 1.47)	0.79 (0.55 to 1.12)	0.80 (0.44 to 1.47)	0.81 (0.38 to 1.75)	0.82 (0.27 to 2.48)	0.88 (0.34 to 2.27)	0.89 (0.56 to 1.41)	0.89 (0.38 to 2.11)	0.90 (0.37 to 2.21)	0.91 (0.31 to 2.68)	0.96 (0.41 to 2.25)	1.01 (0.12 to 8.27)	1.03 (0.17 to 6.28)	NAC	.	0.97 (0.72 to 1.31)	.	.	.	1.07 (0.40 to 2.90)	.	.	.	.	.	.	.	.	.	.	0.61 (0.23 to 1.58)	.	.
31	0.29 (0.11 to 0.78)	0.28 (0.08 to 0.96)	0.35 (0.11 to 1.11)	0.32 (0.08 to 1.34)	0.28 (0.05 to 1.63)	0.34 (0.09 to 1.23)	0.36 (0.11 to 1.20)	0.42 (0.12 to 1.43)	0.41 (0.11 to 1.50)	0.48 (0.18 to 1.27)	0.55 (0.21 to 1.43)	0.54 (0.16 to 1.81)	0.55 (0.16 to 1.90)	0.44 (0.04 to 4.40)	0.58 (0.19 to 1.79)	0.61 (0.23 to 1.60)	0.67 (0.23 to 2.01)	0.75 (0.31 to 1.81)	0.76 (0.27 to 2.09)	0.77 (0.25 to 2.36)	0.77 (0.19 to 3.07)	0.83 (0.24 to 2.91)	0.84 (0.33 to 2.15)	0.85 (0.26 to 2.77)	0.85 (0.25 to 2.87)	0.86 (0.22 to 3.33)	0.91 (0.28 to 2.96)	0.96 (0.10 to 9.13)	0.98 (0.14 to 7.09)	0.95 (0.38 to 2.38)	ABT-719	1.02 (0.43 to 2.44)	.	.	.	.	.	.	.	.	.	.	.	.	.	.	.	.	.
32	0.30 (0.19 to 0.47)	0.29 (0.12 to 0.68)	0.36 (0.17 to 0.76)	0.33 (0.10 to 1.02)	0.29 (0.06 to 1.32)	0.35 (0.14 to 0.90)	0.37 (0.16 to 0.85)	0.43 (0.18 to 1.02)	0.42 (0.16 to 1.10)	0.49 (0.32 to 0.76)	0.56 (0.37 to 0.84)	0.56 (0.24 to 1.27)	0.56 (0.23 to 1.36)	0.45 (0.05 to 3.78)	0.59 (0.29 to 1.22)	0.62 (0.41 to 0.94)	0.69 (0.36 to 1.34)	0.76 (0.63 to 0.92)	0.77 (0.46 to 1.31)	0.79 (0.39 to 1.59)	0.79 (0.27 to 2.30)	0.85 (0.35 to 2.09)	0.86 (0.60 to 1.22)	0.86 (0.39 to 1.93)	0.87 (0.37 to 2.03)	0.88 (0.31 to 2.48)	0.93 (0.42 to 2.06)	0.98 (0.12 to 7.84)	1.00 (0.17 to 5.92)	0.97 (0.72 to 1.31)	1.02 (0.43 to 2.44)	Control	0.97 (0.67 to 1.41)	0.90 (0.27 to 2.97)	0.90 (0.64 to 1.26)	0.71 (0.32 to 1.58)	0.77 (0.17 to 3.56)	0.85 (0.46 to 1.58)	0.82 (0.29 to 2.33)	0.68 (0.29 to 1.58)	0.65 (0.27 to 1.56)	0.52 (0.09 to 2.84)	0.60 (0.24 to 1.52)	0.52 (0.13 to 2.16)	0.90 (0.30 to 2.63)	0.55 (0.26 to 1.15)	0.35 (0.13 to 0.97)	0.44 (0.14 to 1.37)	0.39 (0.15 to 1.01)
33	0.29 (0.16 to 0.52)	0.28 (0.11 to 0.71)	0.35 (0.15 to 0.80)	0.32 (0.10 to 1.05)	0.28 (0.06 to 1.33)	0.34 (0.12 to 0.93)	0.35 (0.14 to 0.89)	0.41 (0.16 to 1.07)	0.41 (0.15 to 1.14)	0.48 (0.27 to 0.85)	0.54 (0.31 to 0.94)	0.54 (0.22 to 1.33)	0.55 (0.21 to 1.42)	0.44 (0.05 to 3.79)	0.57 (0.26 to 1.29)	0.60 (0.35 to 1.06)	0.67 (0.31 to 1.43)	0.74 (0.49 to 1.12)	0.75 (0.39 to 1.43)	0.76 (0.34 to 1.69)	0.76 (0.25 to 2.37)	0.83 (0.31 to 2.18)	0.83 (0.50 to 1.39)	0.84 (0.35 to 2.03)	0.84 (0.34 to 2.13)	0.85 (0.28 to 2.57)	0.90 (0.37 to 2.17)	0.95 (0.11 to 7.85)	0.97 (0.16 to 5.96)	0.94 (0.58 to 1.51)	0.99 (0.38 to 2.55)	0.97 (0.67 to 1.41)	Statin	.	.	.	.	.	.	.	.	.	.	.	.	.	.	.	.
34	0.27 (0.07 to 0.96)	0.26 (0.06 to 1.13)	0.32 (0.08 to 1.32)	0.29 (0.06 to 1.53)	0.26 (0.04 to 1.79)	0.31 (0.07 to 1.44)	0.33 (0.08 to 1.42)	0.38 (0.09 to 1.69)	0.38 (0.08 to 1.75)	0.44 (0.12 to 1.58)	0.50 (0.14 to 1.78)	0.50 (0.12 to 2.13)	0.51 (0.11 to 2.24)	0.41 (0.04 to 4.65)	0.53 (0.13 to 2.15)	0.56 (0.16 to 1.99)	0.62 (0.16 to 2.43)	0.68 (0.20 to 2.29)	0.70 (0.19 to 2.57)	0.71 (0.18 to 2.83)	0.71 (0.14 to 3.53)	0.77 (0.17 to 3.41)	0.77 (0.22 to 2.68)	0.78 (0.18 to 3.28)	0.78 (0.18 to 3.39)	0.79 (0.16 to 3.85)	0.84 (0.20 to 3.52)	0.88 (0.08 to 9.69)	0.90 (0.11 to 7.66)	0.87 (0.25 to 2.98)	0.92 (0.21 to 4.02)	0.90 (0.27 to 2.97)	0.93 (0.27 to 3.24)	Prophylatic transfusion	.	.	.	.	.	.	.	.	.	.	.	.	.	.	.
35	0.27 (0.15 to 0.47)	0.26 (0.10 to 0.65)	0.32 (0.14 to 0.73)	0.29 (0.09 to 0.96)	0.26 (0.05 to 1.23)	0.31 (0.12 to 0.85)	0.33 (0.13 to 0.82)	0.38 (0.15 to 0.98)	0.38 (0.14 to 1.04)	0.44 (0.25 to 0.77)	0.50 (0.30 to 0.86)	0.50 (0.20 to 1.22)	0.51 (0.20 to 1.30)	0.41 (0.05 to 3.49)	0.53 (0.24 to 1.18)	0.56 (0.33 to 0.96)	0.62 (0.29 to 1.30)	0.68 (0.47 to 1.01)	0.70 (0.37 to 1.30)	0.71 (0.32 to 1.55)	0.71 (0.23 to 2.18)	0.77 (0.29 to 2.00)	0.77 (0.47 to 1.26)	0.78 (0.33 to 1.86)	0.78 (0.32 to 1.95)	0.79 (0.26 to 2.36)	0.84 (0.35 to 1.99)	0.88 (0.11 to 7.24)	0.90 (0.15 to 5.50)	0.87 (0.55 to 1.37)	0.92 (0.36 to 2.34)	0.90 (0.64 to 1.26)	0.93 (0.56 to 1.53)	1.00 (0.29 to 3.45)	Bicarbonate	.	.	.	.	.	.	.	.	.	.	.	.	.	.
36	0.25 (0.11 to 0.60)	0.25 (0.08 to 0.76)	0.31 (0.11 to 0.87)	0.28 (0.07 to 1.08)	0.25 (0.05 to 1.33)	0.30 (0.09 to 0.98)	0.31 (0.10 to 0.95)	0.37 (0.12 to 1.14)	0.36 (0.11 to 1.20)	0.42 (0.18 to 0.98)	0.48 (0.21 to 1.10)	0.48 (0.16 to 1.43)	0.48 (0.15 to 1.51)	0.39 (0.04 to 3.65)	0.51 (0.18 to 1.41)	0.53 (0.23 to 1.23)	0.59 (0.22 to 1.58)	0.65 (0.31 to 1.38)	0.66 (0.27 to 1.62)	0.67 (0.24 to 1.85)	0.68 (0.19 to 2.46)	0.73 (0.23 to 2.31)	0.73 (0.33 to 1.64)	0.74 (0.25 to 2.18)	0.75 (0.24 to 2.27)	0.75 (0.21 to 2.67)	0.80 (0.27 to 2.34)	0.84 (0.09 to 7.58)	0.86 (0.13 to 5.84)	0.83 (0.39 to 1.74)	0.87 (0.28 to 2.71)	0.86 (0.41 to 1.77)	0.88 (0.39 to 2.00)	0.95 (0.24 to 3.84)	0.95 (0.43 to 2.12)	Vit.C	.	.	.	.	.	.	.	.	.	.	0.57 (0.22 to 1.49)	.	.
37	0.23 (0.05 to 1.13)	0.22 (0.04 to 1.29)	0.28 (0.05 to 1.52)	0.25 (0.04 to 1.69)	0.22 (0.03 to 1.92)	0.27 (0.04 to 1.62)	0.28 (0.05 to 1.62)	0.33 (0.06 to 1.92)	0.32 (0.05 to 1.97)	0.38 (0.08 to 1.86)	0.43 (0.09 to 2.11)	0.43 (0.07 to 2.44)	0.43 (0.07 to 2.54)	0.35 (0.03 to 4.78)	0.46 (0.08 to 2.48)	0.48 (0.10 to 2.35)	0.53 (0.10 to 2.82)	0.59 (0.12 to 2.74)	0.60 (0.12 to 3.01)	0.61 (0.11 to 3.27)	0.61 (0.09 to 3.94)	0.66 (0.11 to 3.87)	0.66 (0.14 to 3.18)	0.67 (0.12 to 3.76)	0.67 (0.12 to 3.86)	0.68 (0.11 to 4.30)	0.72 (0.13 to 4.03)	0.75 (0.06 to 9.97)	0.77 (0.07 to 8.05)	0.74 (0.16 to 3.55)	0.79 (0.13 to 4.58)	0.77 (0.17 to 3.56)	0.79 (0.16 to 3.84)	0.85 (0.12 to 5.96)	0.86 (0.18 to 4.11)	0.90 (0.16 to 4.91)	Vit.E+allopurinol	.	.	.	.	.	.	.	.	.	.	.	.
38	0.25 (0.12 to 0.55)	0.25 (0.09 to 0.71)	0.31 (0.12 to 0.81)	0.28 (0.08 to 1.02)	0.25 (0.05 to 1.27)	0.30 (0.10 to 0.92)	0.31 (0.11 to 0.89)	0.36 (0.12 to 1.06)	0.36 (0.11 to 1.12)	0.42 (0.20 to 0.90)	0.48 (0.23 to 1.00)	0.47 (0.17 to 1.33)	0.48 (0.16 to 1.41)	0.39 (0.04 to 3.52)	0.50 (0.19 to 1.31)	0.53 (0.25 to 1.12)	0.59 (0.24 to 1.45)	0.65 (0.34 to 1.24)	0.66 (0.29 to 1.49)	0.67 (0.26 to 1.71)	0.67 (0.19 to 2.31)	0.72 (0.24 to 2.16)	0.73 (0.36 to 1.49)	0.74 (0.27 to 2.03)	0.74 (0.26 to 2.12)	0.75 (0.22 to 2.51)	0.79 (0.29 to 2.18)	0.83 (0.09 to 7.30)	0.85 (0.13 to 5.60)	0.82 (0.41 to 1.64)	0.87 (0.30 to 2.53)	0.85 (0.46 to 1.58)	0.88 (0.43 to 1.81)	0.95 (0.25 to 3.63)	0.95 (0.47 to 1.92)	0.99 (0.38 to 2.59)	1.11 (0.21 to 5.78)	Restrictive transfusion	.	.	.	.	.	.	.	.	.	.	.
39	0.21 (0.07 to 0.62)	0.21 (0.06 to 0.75)	0.26 (0.08 to 0.83)	0.23 (0.05 to 1.04)	0.21 (0.03 to 1.25)	0.25 (0.07 to 0.96)	0.26 (0.07 to 0.94)	0.31 (0.08 to 1.12)	0.30 (0.08 to 1.17)	0.35 (0.12 to 1.01)	0.40 (0.14 to 1.14)	0.40 (0.13 to 1.24)	0.40 (0.11 to 1.49)	0.33 (0.03 to 3.34)	0.43 (0.13 to 1.41)	0.45 (0.16 to 1.27)	0.50 (0.15 to 1.58)	0.55 (0.21 to 1.45)	0.56 (0.19 to 1.65)	0.57 (0.17 to 1.85)	0.57 (0.14 to 2.38)	0.61 (0.17 to 2.27)	0.62 (0.22 to 1.71)	0.62 (0.18 to 2.16)	0.63 (0.17 to 2.24)	0.63 (0.15 to 2.59)	0.67 (0.19 to 2.32)	0.70 (0.07 to 6.94)	0.72 (0.10 to 5.41)	0.70 (0.26 to 1.89)	0.73 (0.20 to 2.67)	0.72 (0.28 to 1.87)	0.74 (0.27 to 2.07)	0.80 (0.17 to 3.68)	0.80 (0.29 to 2.20)	0.84 (0.25 to 2.79)	0.93 (0.15 to 5.68)	0.84 (0.27 to 2.64)	Furosemide	.	.	.	.	.	.	.	.	.	.
40	0.20 (0.08 to 0.53)	0.20 (0.06 to 0.66)	0.25 (0.08 to 0.75)	0.22 (0.05 to 0.91)	0.20 (0.03 to 1.11)	0.24 (0.07 to 0.84)	0.25 (0.08 to 0.82)	0.29 (0.09 to 0.98)	0.29 (0.08 to 1.02)	0.33 (0.13 to 0.86)	0.38 (0.15 to 0.97)	0.38 (0.12 to 1.23)	0.38 (0.11 to 1.30)	0.31 (0.03 to 3.02)	0.40 (0.13 to 1.22)	0.42 (0.17 to 1.09)	0.47 (0.16 to 1.37)	0.52 (0.22 to 1.23)	0.53 (0.19 to 1.42)	0.53 (0.18 to 1.61)	0.54 (0.14 to 2.09)	0.58 (0.17 to 1.98)	0.58 (0.23 to 1.45)	0.59 (0.18 to 1.88)	0.59 (0.18 to 1.96)	0.60 (0.16 to 2.28)	0.63 (0.20 to 2.02)	0.66 (0.07 to 6.28)	0.68 (0.09 to 4.87)	0.66 (0.27 to 1.61)	0.69 (0.21 to 2.33)	0.68 (0.29 to 1.58)	0.70 (0.28 to 1.76)	0.76 (0.18 to 3.25)	0.76 (0.30 to 1.87)	0.79 (0.26 to 2.42)	0.88 (0.15 to 5.08)	0.80 (0.28 to 2.28)	0.95 (0.26 to 3.38)	Spironolactone	.	.	.	.	.	.	.	.	.
41	0.19 (0.07 to 0.52)	0.19 (0.06 to 0.64)	0.23 (0.07 to 0.74)	0.21 (0.05 to 0.89)	0.19 (0.03 to 1.08)	0.23 (0.06 to 0.82)	0.24 (0.07 to 0.80)	0.28 (0.08 to 0.96)	0.27 (0.07 to 1.00)	0.32 (0.12 to 0.85)	0.36 (0.14 to 0.96)	0.36 (0.11 to 1.20)	0.36 (0.10 to 1.27)	0.29 (0.03 to 2.92)	0.38 (0.12 to 1.20)	0.40 (0.15 to 1.07)	0.45 (0.15 to 1.34)	0.49 (0.20 to 1.21)	0.50 (0.18 to 1.40)	0.51 (0.17 to 1.57)	0.51 (0.13 to 2.04)	0.55 (0.16 to 1.94)	0.56 (0.22 to 1.43)	0.56 (0.17 to 1.85)	0.57 (0.17 to 1.92)	0.57 (0.15 to 2.22)	0.60 (0.18 to 1.98)	0.63 (0.07 to 6.07)	0.65 (0.09 to 4.72)	0.63 (0.25 to 1.59)	0.66 (0.19 to 2.28)	0.65 (0.27 to 1.56)	0.67 (0.26 to 1.74)	0.72 (0.16 to 3.17)	0.72 (0.28 to 1.85)	0.76 (0.24 to 2.37)	0.84 (0.14 to 4.93)	0.76 (0.26 to 2.24)	0.90 (0.25 to 3.30)	0.95 (0.28 to 3.23)	SVV guided fluid therapy	.	.	.	.	.	.	.	.
42	0.15 (0.03 to 0.90)	0.15 (0.02 to 1.01)	0.19 (0.03 to 1.20)	0.17 (0.02 to 1.31)	0.15 (0.02 to 1.46)	0.18 (0.03 to 1.27)	0.19 (0.03 to 1.27)	0.22 (0.03 to 1.50)	0.22 (0.03 to 1.54)	0.25 (0.04 to 1.48)	0.29 (0.05 to 1.67)	0.29 (0.04 to 1.91)	0.29 (0.04 to 1.99)	0.24 (0.02 to 3.57)	0.31 (0.05 to 1.95)	0.32 (0.06 to 1.86)	0.36 (0.06 to 2.22)	0.39 (0.07 to 2.19)	0.40 (0.07 to 2.38)	0.41 (0.06 to 2.57)	0.41 (0.05 to 3.05)	0.44 (0.06 to 3.02)	0.44 (0.08 to 2.53)	0.45 (0.07 to 2.94)	0.45 (0.07 to 3.02)	0.46 (0.06 to 3.34)	0.48 (0.07 to 3.16)	0.51 (0.03 to 7.46)	0.52 (0.04 to 6.08)	0.50 (0.09 to 2.82)	0.53 (0.08 to 3.58)	0.52 (0.09 to 2.84)	0.54 (0.09 to 3.05)	0.58 (0.07 to 4.60)	0.58 (0.10 to 3.27)	0.61 (0.10 to 3.86)	0.67 (0.07 to 6.66)	0.61 (0.10 to 3.73)	0.72 (0.10 to 5.08)	0.76 (0.11 to 5.10)	0.80 (0.12 to 5.43)	Rasburicase	.	.	.	.	.	.	.
43	0.18 (0.06 to 0.50)	0.18 (0.05 to 0.62)	0.22 (0.07 to 0.71)	0.20 (0.05 to 0.85)	0.17 (0.03 to 1.03)	0.21 (0.06 to 0.79)	0.22 (0.06 to 0.77)	0.26 (0.07 to 0.92)	0.25 (0.07 to 0.96)	0.30 (0.11 to 0.82)	0.34 (0.12 to 0.93)	0.34 (0.10 to 1.16)	0.34 (0.10 to 1.22)	0.27 (0.03 to 2.77)	0.36 (0.11 to 1.15)	0.38 (0.14 to 1.04)	0.42 (0.13 to 1.30)	0.46 (0.18 to 1.18)	0.47 (0.16 to 1.35)	0.48 (0.15 to 1.52)	0.48 (0.12 to 1.96)	0.52 (0.14 to 1.86)	0.52 (0.19 to 1.39)	0.52 (0.15 to 1.77)	0.53 (0.15 to 1.84)	0.53 (0.13 to 2.13)	0.56 (0.17 to 1.90)	0.59 (0.06 to 5.76)	0.60 (0.08 to 4.48)	0.59 (0.22 to 1.54)	0.62 (0.17 to 2.19)	0.60 (0.24 to 1.52)	0.62 (0.23 to 1.68)	0.67 (0.15 to 3.03)	0.67 (0.25 to 1.79)	0.71 (0.22 to 2.28)	0.79 (0.13 to 4.70)	0.71 (0.23 to 2.16)	0.84 (0.22 to 3.17)	0.89 (0.26 to 3.10)	0.93 (0.26 to 3.33)	1.17 (0.17 to 8.07)	VRT	.	.	.	.	.	.
44	0.16 (0.04 to 0.69)	0.15 (0.03 to 0.80)	0.19 (0.04 to 0.94)	0.17 (0.03 to 1.05)	0.15 (0.02 to 1.21)	0.18 (0.03 to 1.00)	0.19 (0.04 to 1.00)	0.22 (0.04 to 1.18)	0.22 (0.04 to 1.22)	0.26 (0.06 to 1.13)	0.29 (0.07 to 1.28)	0.29 (0.06 to 1.50)	0.30 (0.06 to 1.57)	0.24 (0.02 to 3.05)	0.31 (0.06 to 1.52)	0.33 (0.08 to 1.43)	0.36 (0.08 to 1.72)	0.40 (0.10 to 1.66)	0.41 (0.09 to 1.84)	0.41 (0.09 to 2.01)	0.41 (0.07 to 2.44)	0.45 (0.08 to 2.39)	0.45 (0.10 to 1.93)	0.45 (0.09 to 2.31)	0.46 (0.09 to 2.38)	0.46 (0.08 to 2.67)	0.49 (0.10 to 2.48)	0.51 (0.04 to 6.36)	0.52 (0.05 to 5.09)	0.51 (0.12 to 2.16)	0.54 (0.10 to 2.82)	0.52 (0.13 to 2.16)	0.54 (0.13 to 2.34)	0.58 (0.09 to 3.71)	0.58 (0.14 to 2.50)	0.61 (0.13 to 3.01)	0.68 (0.08 to 5.49)	0.62 (0.13 to 2.89)	0.73 (0.13 to 4.02)	0.77 (0.15 to 4.01)	0.81 (0.15 to 4.28)	1.01 (0.11 to 9.25)	0.87 (0.16 to 4.69)	Minocycline	.	.	.	.	.
45	0.17 (0.06 to 0.42)	0.16 (0.05 to 0.53)	0.20 (0.07 to 0.61)	0.18 (0.04 to 0.74)	0.16 (0.03 to 0.90)	0.19 (0.06 to 0.68)	0.20 (0.06 to 0.66)	0.24 (0.07 to 0.79)	0.23 (0.07 to 0.83)	0.27 (0.11 to 0.69)	0.31 (0.14 to 0.71)	0.31 (0.10 to 0.99)	0.31 (0.09 to 1.05)	0.25 (0.03 to 2.45)	0.33 (0.11 to 0.98)	0.35 (0.14 to 0.87)	0.38 (0.13 to 1.10)	0.42 (0.18 to 0.98)	0.43 (0.16 to 1.14)	0.44 (0.15 to 1.29)	0.44 (0.11 to 1.69)	0.47 (0.14 to 1.60)	0.48 (0.20 to 1.17)	0.48 (0.15 to 1.52)	0.49 (0.15 to 1.58)	0.49 (0.13 to 1.84)	0.52 (0.17 to 1.63)	0.54 (0.06 to 5.10)	0.56 (0.08 to 3.95)	0.54 (0.22 to 1.29)	0.57 (0.17 to 1.88)	0.56 (0.25 to 1.26)	0.57 (0.23 to 1.41)	0.62 (0.15 to 2.63)	0.62 (0.25 to 1.50)	0.65 (0.22 to 1.95)	0.72 (0.13 to 4.11)	0.65 (0.23 to 1.83)	0.77 (0.22 to 2.73)	0.82 (0.25 to 2.65)	0.86 (0.26 to 2.86)	1.07 (0.16 to 7.10)	0.92 (0.27 to 3.15)	1.06 (0.21 to 5.43)	Dobutamine	.	.	.	.
46	0.16 (0.07 to 0.39)	0.16 (0.05 to 0.49)	0.20 (0.07 to 0.56)	0.18 (0.05 to 0.69)	0.16 (0.03 to 0.86)	0.19 (0.06 to 0.63)	0.20 (0.06 to 0.62)	0.23 (0.07 to 0.74)	0.23 (0.07 to 0.77)	0.27 (0.11 to 0.64)	0.31 (0.13 to 0.72)	0.30 (0.10 to 0.92)	0.31 (0.10 to 0.98)	0.25 (0.03 to 2.35)	0.32 (0.12 to 0.91)	0.34 (0.15 to 0.80)	0.38 (0.14 to 1.02)	0.42 (0.19 to 0.90)	0.42 (0.17 to 1.05)	0.43 (0.15 to 1.20)	0.43 (0.12 to 1.59)	0.47 (0.15 to 1.49)	0.47 (0.21 to 1.07)	0.47 (0.16 to 1.41)	0.48 (0.15 to 1.47)	0.48 (0.13 to 1.72)	0.51 (0.17 to 1.51)	0.54 (0.06 to 4.88)	0.55 (0.08 to 3.76)	0.53 (0.24 to 1.18)	0.56 (0.18 to 1.75)	0.55 (0.26 to 1.15)	0.56 (0.25 to 1.30)	0.61 (0.15 to 2.48)	0.61 (0.27 to 1.38)	0.64 (0.23 to 1.81)	0.71 (0.13 to 3.91)	0.64 (0.24 to 1.70)	0.76 (0.23 to 2.55)	0.81 (0.26 to 2.48)	0.84 (0.27 to 2.67)	1.06 (0.16 to 6.76)	0.90 (0.28 to 2.95)	1.04 (0.21 to 5.15)	0.98 (0.33 to 2.97)	Curcumin	.	.	.
47	0.14 (0.06 to 0.37)	0.14 (0.04 to 0.46)	0.17 (0.06 to 0.53)	0.16 (0.04 to 0.65)	0.14 (0.02 to 0.79)	0.17 (0.05 to 0.59)	0.18 (0.05 to 0.58)	0.21 (0.06 to 0.69)	0.20 (0.06 to 0.72)	0.24 (0.09 to 0.61)	0.27 (0.11 to 0.68)	0.27 (0.08 to 0.87)	0.27 (0.08 to 0.92)	0.22 (0.02 to 2.14)	0.29 (0.10 to 0.86)	0.30 (0.12 to 0.76)	0.33 (0.12 to 0.96)	0.37 (0.16 to 0.86)	0.37 (0.14 to 1.00)	0.38 (0.13 to 1.13)	0.38 (0.10 to 1.48)	0.41 (0.12 to 1.40)	0.42 (0.17 to 1.02)	0.42 (0.13 to 1.33)	0.42 (0.13 to 1.38)	0.42 (0.11 to 1.61)	0.45 (0.14 to 1.42)	0.47 (0.05 to 4.45)	0.48 (0.07 to 3.45)	0.47 (0.20 to 1.08)	0.49 (0.15 to 1.65)	0.48 (0.21 to 1.11)	0.50 (0.20 to 1.24)	0.54 (0.13 to 2.30)	0.54 (0.22 to 1.32)	0.57 (0.23 to 1.40)	0.63 (0.11 to 3.60)	0.57 (0.20 to 1.61)	0.67 (0.19 to 2.39)	0.71 (0.22 to 2.33)	0.75 (0.22 to 2.50)	0.93 (0.14 to 6.20)	0.80 (0.23 to 2.76)	0.92 (0.18 to 4.75)	0.87 (0.27 to 2.79)	0.88 (0.29 to 2.69)	Selenium	.	.
48	0.13 (0.04 to 0.45)	0.13 (0.03 to 0.53)	0.16 (0.04 to 0.62)	0.14 (0.03 to 0.72)	0.13 (0.02 to 0.85)	0.16 (0.04 to 0.67)	0.16 (0.04 to 0.66)	0.19 (0.05 to 0.79)	0.19 (0.04 to 0.82)	0.22 (0.07 to 0.73)	0.25 (0.08 to 0.83)	0.25 (0.06 to 1.00)	0.25 (0.06 to 1.05)	0.20 (0.02 to 2.23)	0.26 (0.07 to 1.00)	0.28 (0.08 to 0.92)	0.31 (0.08 to 1.13)	0.34 (0.11 to 1.06)	0.34 (0.10 to 1.19)	0.35 (0.09 to 1.32)	0.35 (0.07 to 1.66)	0.38 (0.09 to 1.60)	0.38 (0.12 to 1.24)	0.38 (0.10 to 1.53)	0.39 (0.09 to 1.59)	0.39 (0.08 to 1.81)	0.41 (0.10 to 1.64)	0.43 (0.04 to 4.63)	0.44 (0.05 to 3.65)	0.43 (0.13 to 1.38)	0.45 (0.11 to 1.88)	0.44 (0.14 to 1.37)	0.46 (0.14 to 1.50)	0.49 (0.10 to 2.55)	0.49 (0.15 to 1.60)	0.52 (0.14 to 1.99)	0.58 (0.09 to 3.87)	0.52 (0.14 to 1.89)	0.62 (0.14 to 2.71)	0.65 (0.16 to 2.67)	0.69 (0.16 to 2.86)	0.86 (0.11 to 6.60)	0.73 (0.17 to 3.15)	0.85 (0.14 to 5.16)	0.80 (0.20 to 3.22)	0.81 (0.21 to 3.13)	0.92 (0.23 to 3.72)	Ethyl pyruvate	.
49	0.11 (0.04 to 0.33)	0.11 (0.03 to 0.41)	0.14 (0.04 to 0.47)	0.13 (0.03 to 0.56)	0.11 (0.02 to 0.67)	0.14 (0.04 to 0.52)	0.14 (0.04 to 0.51)	0.17 (0.05 to 0.60)	0.16 (0.04 to 0.63)	0.19 (0.07 to 0.55)	0.22 (0.08 to 0.61)	0.21 (0.06 to 0.76)	0.22 (0.06 to 0.80)	0.18 (0.02 to 1.80)	0.23 (0.07 to 0.76)	0.24 (0.08 to 0.69)	0.27 (0.08 to 0.86)	0.29 (0.11 to 0.78)	0.30 (0.10 to 0.89)	0.30 (0.09 to 1.00)	0.31 (0.07 to 1.28)	0.33 (0.09 to 1.22)	0.33 (0.12 to 0.92)	0.33 (0.10 to 1.17)	0.34 (0.09 to 1.21)	0.34 (0.08 to 1.40)	0.36 (0.10 to 1.25)	0.38 (0.04 to 3.74)	0.39 (0.05 to 2.92)	0.37 (0.14 to 1.02)	0.39 (0.11 to 1.44)	0.39 (0.15 to 1.01)	0.40 (0.14 to 1.12)	0.43 (0.09 to 1.99)	0.43 (0.16 to 1.19)	0.45 (0.14 to 1.51)	0.50 (0.08 to 3.07)	0.45 (0.14 to 1.43)	0.54 (0.14 to 2.08)	0.57 (0.16 to 2.04)	0.60 (0.16 to 2.19)	0.75 (0.11 to 5.26)	0.64 (0.17 to 2.41)	0.74 (0.13 to 4.07)	0.69 (0.20 to 2.45)	0.71 (0.21 to 2.38)	0.80 (0.22 to 2.84)	0.87 (0.20 to 3.82)	Aprotinin
50	0.06 (0.01 to 0.69)	0.06 (0.00 to 0.75)	0.08 (0.01 to 0.90)	0.07 (0.00 to 0.94)	0.06 (0.00 to 1.00)	0.07 (0.01 to 0.93)	0.08 (0.01 to 0.94)	0.09 (0.01 to 1.11)	0.09 (0.01 to 1.13)	0.10 (0.01 to 1.14)	0.12 (0.01 to 1.29)	0.12 (0.01 to 1.42)	0.12 (0.01 to 1.47)	0.10 (0.00 to 2.28)	0.12 (0.01 to 1.47)	0.13 (0.01 to 1.44)	0.15 (0.01 to 1.68)	0.16 (0.02 to 1.71)	0.16 (0.01 to 1.83)	0.17 (0.01 to 1.94)	0.17 (0.01 to 2.22)	0.18 (0.01 to 2.24)	0.18 (0.02 to 1.96)	0.18 (0.02 to 2.20)	0.18 (0.01 to 2.25)	0.18 (0.01 to 2.43)	0.20 (0.02 to 2.36)	0.21 (0.01 to 4.78)	0.21 (0.01 to 4.04)	0.20 (0.02 to 2.20)	0.22 (0.02 to 2.66)	0.21 (0.02 to 2.23)	0.22 (0.02 to 2.37)	0.23 (0.02 to 3.29)	0.23 (0.02 to 2.54)	0.25 (0.02 to 2.90)	0.27 (0.02 to 4.56)	0.25 (0.02 to 2.84)	0.29 (0.02 to 3.73)	0.31 (0.03 to 3.79)	0.32 (0.03 to 4.03)	0.41 (0.02 to 7.44)	0.35 (0.03 to 4.38)	0.40 (0.03 to 6.27)	0.38 (0.03 to 4.60)	0.38 (0.03 to 4.56)	0.43 (0.04 to 5.30)	0.47 (0.03 to 6.47)	0.54 (0.04 to 6.95)
51	0.09 (0.02 to 0.38)	0.09 (0.02 to 0.44)	0.11 (0.02 to 0.52)	0.10 (0.02 to 0.59)	0.09 (0.01 to 0.68)	0.11 (0.02 to 0.56)	0.11 (0.02 to 0.56)	0.13 (0.03 to 0.66)	0.13 (0.02 to 0.68)	0.15 (0.04 to 0.63)	0.17 (0.04 to 0.71)	0.17 (0.03 to 0.84)	0.17 (0.03 to 0.88)	0.14 (0.01 to 1.72)	0.18 (0.04 to 0.85)	0.19 (0.04 to 0.80)	0.21 (0.05 to 0.96)	0.23 (0.06 to 0.92)	0.23 (0.05 to 1.02)	0.24 (0.05 to 1.12)	0.24 (0.04 to 1.37)	0.26 (0.05 to 1.33)	0.26 (0.06 to 1.08)	0.26 (0.05 to 1.29)	0.26 (0.05 to 1.33)	0.27 (0.05 to 1.49)	0.28 (0.06 to 1.38)	0.30 (0.02 to 3.59)	0.30 (0.03 to 2.87)	0.29 (0.07 to 1.20)	0.31 (0.06 to 1.58)	0.30 (0.08 to 1.20)	0.31 (0.08 to 1.30)	0.34 (0.05 to 2.08)	0.34 (0.08 to 1.39)	0.35 (0.07 to 1.68)	0.39 (0.05 to 3.09)	0.36 (0.08 to 1.61)	0.42 (0.08 to 2.25)	0.45 (0.09 to 2.24)	0.47 (0.09 to 2.39)	0.58 (0.07 to 5.21)	0.50 (0.10 to 2.62)	0.58 (0.08 to 4.15)	0.54 (0.11 to 2.70)	0.55 (0.12 to 2.65)	0.63 (0.13 to 3.12)	0.68 (0.12 to 4.04)	0.78 (0.15 to 4.20)
52	0.07 (0.02 to 0.21)	0.06 (0.02 to 0.25)	0.08 (0.02 to 0.29)	0.07 (0.01 to 0.34)	0.06 (0.01 to 0.41)	0.08 (0.02 to 0.32)	0.08 (0.02 to 0.32)	0.09 (0.02 to 0.38)	0.09 (0.02 to 0.39)	0.11 (0.03 to 0.35)	0.12 (0.04 to 0.39)	0.12 (0.03 to 0.48)	0.12 (0.03 to 0.50)	0.10 (0.01 to 1.08)	0.13 (0.04 to 0.48)	0.14 (0.04 to 0.44)	0.15 (0.04 to 0.54)	0.17 (0.06 to 0.50)	0.17 (0.05 to 0.56)	0.17 (0.05 to 0.63)	0.17 (0.04 to 0.79)	0.19 (0.05 to 0.76)	0.19 (0.06 to 0.59)	0.19 (0.05 to 0.73)	0.19 (0.05 to 0.75)	0.19 (0.04 to 0.86)	0.20 (0.05 to 0.78)	0.22 (0.02 to 2.24)	0.22 (0.03 to 1.76)	0.21 (0.07 to 0.65)	0.22 (0.06 to 0.90)	0.22 (0.07 to 0.65)	0.23 (0.07 to 0.71)	0.24 (0.05 to 1.22)	0.24 (0.08 to 0.76)	0.26 (0.07 to 0.94)	0.29 (0.04 to 1.86)	0.26 (0.07 to 0.90)	0.31 (0.07 to 1.29)	0.32 (0.08 to 1.27)	0.34 (0.08 to 1.36)	0.42 (0.06 to 3.18)	0.36 (0.09 to 1.50)	0.42 (0.07 to 2.48)	0.39 (0.10 to 1.53)	0.40 (0.11 to 1.49)	0.45 (0.12 to 1.77)	0.49 (0.10 to 2.35)	0.57 (0.13 to 2.41)
[truncated: 3 more columns]

## Sheet: Document 2
Additional profile 4_netleague_DAKI
	V1	V2	V3	V4	V5	V6	V7	V8	V9	V10	V11	V12	V13	V14	V15	V16	V17	V18	V19	V20	V21	V22	V23	V24	V25	V26	V27	V28	V29	V30	V31	V32	V33	V34	V35	V36	V37	V38	V39	V40	V41	V42
1	Nifedipine	.	.	.	.	.	.	.	.	.	.	.	.	.	.	.	.	.	.	.	.	.	.	.	.	.	.	.	.	.	0.10 (0.00 to 2.28)	.	.	.	.	.	.	.	.	.	.	.
2	0.72 (0.01 to 53.54)	VRT	.	.	.	.	.	.	.	.	.	.	.	.	.	.	.	.	.	.	.	.	.	.	.	.	.	.	.	.	0.14 (0.01 to 2.78)	.	.	.	.	.	.	.	.	.	.	.
3	0.43 (0.01 to 12.67)	0.59 (0.02 to 15.58)	ABT-719	.	.	.	.	.	.	.	.	.	.	.	.	.	.	.	.	.	.	.	.	.	.	.	.	.	.	.	0.24 (0.06 to 0.93)	.	.	.	.	.	.	.	.	.	.	.
4	0.34 (0.01 to 8.09)	0.46 (0.02 to 9.87)	0.79 (0.17 to 3.59)	Natriuretic peptide	.	.	.	.	.	.	.	.	.	.	.	.	.	.	.	.	.	.	.	.	.	.	.	.	.	.	0.30 (0.15 to 0.60)	.	.	.	.	.	.	.	.	.	.	.
5	0.37 (0.01 to 11.52)	0.51 (0.02 to 14.19)	0.86 (0.11 to 6.44)	1.09 (0.21 to 5.65)	Dexmedetomidine	.	.	.	.	.	.	.	.	.	.	.	.	.	.	.	.	.	.	.	.	.	.	.	.	.	0.28 (0.06 to 1.24)	.	.	.	.	.	.	.	.	.	.	.
6	0.57 (0.01 to 45.60)	0.78 (0.01 to 57.62)	1.32 (0.04 to 39.04)	1.68 (0.07 to 40.34)	1.54 (0.05 to 48.19)	Intensive insulin therapy	.	.	.	.	.	.	.	.	.	.	.	.	.	.	.	.	.	.	.	.	.	.	.	.	0.18 (0.01 to 4.01)	.	.	.	.	.	.	.	.	.	.	.
7	0.33 (0.00 to 28.72)	0.45 (0.01 to 36.36)	0.77 (0.02 to 25.17)	0.98 (0.04 to 26.18)	0.90 (0.03 to 31.01)	0.58 (0.01 to 50.55)	Carvedilol	0.99 (0.02 to 50.39)	.	.	.	.	.	.	.	.	.	.	.	.	.	.	.	.	.	.	.	.	.	.	0.31 (0.01 to 7.71)	.	.	.	.	.	.	.	.	.	.	.
8	0.33 (0.00 to 28.44)	0.45 (0.01 to 36.00)	0.76 (0.02 to 24.92)	0.97 (0.04 to 25.92)	0.89 (0.03 to 30.71)	0.58 (0.01 to 50.06)	0.99 (0.02 to 50.39)	NAC+Carvedilol	.	.	.	.	.	.	.	.	.	.	.	.	.	.	.	.	.	.	.	.	.	.	0.31 (0.01 to 7.79)	.	.	.	.	.	.	.	.	.	.	.
9	0.31 (0.00 to 26.96)	0.43 (0.01 to 34.12)	0.72 (0.02 to 23.62)	0.92 (0.03 to 24.56)	0.84 (0.02 to 29.10)	0.55 (0.01 to 47.45)	0.94 (0.01 to 88.26)	0.95 (0.01 to 89.15)	Force diuresis	.	.	.	.	.	.	.	.	.	.	.	.	.	.	.	.	.	.	.	.	.	0.33 (0.01 to 8.20)	.	.	.	.	.	.	.	.	.	.	.
10	0.18 (0.01 to 4.88)	0.25 (0.01 to 5.97)	0.43 (0.08 to 2.41)	0.54 (0.15 to 1.95)	0.50 (0.08 to 3.13)	0.32 (0.01 to 8.57)	0.55 (0.02 to 16.38)	0.56 (0.02 to 16.55)	0.59 (0.02 to 17.41)	Fenoldopam	.	1.00 (0.23 to 4.31)	.	.	.	.	.	.	.	.	.	.	.	0.53 (0.04 to 6.34)	.	.	.	.	.	.	0.53 (0.16 to 1.73)	.	.	0.50 (0.04 to 6.02)	.	.	.	.	.	.	.	.
11	0.16 (0.01 to 4.14)	0.22 (0.01 to 5.06)	0.38 (0.07 to 1.95)	0.48 (0.15 to 1.51)	0.44 (0.08 to 2.55)	0.29 (0.01 to 7.28)	0.49 (0.02 to 13.94)	0.50 (0.02 to 14.08)	0.53 (0.02 to 14.81)	0.89 (0.22 to 3.67)	siRNA	.	.	.	.	.	.	.	.	.	.	.	.	.	.	.	.	.	.	.	0.63 (0.25 to 1.56)	.	.	.	.	.	.	.	.	.	.	.
12	0.17 (0.01 to 5.45)	0.24 (0.01 to 6.71)	0.40 (0.05 to 3.08)	0.51 (0.10 to 2.72)	0.47 (0.06 to 3.94)	0.30 (0.01 to 9.57)	0.52 (0.01 to 18.21)	0.52 (0.01 to 18.39)	0.55 (0.02 to 19.36)	0.94 (0.25 to 3.47)	1.05 (0.18 to 6.21)	Dopamine	.	.	.	.	.	.	.	.	.	.	.	.	.	.	.	.	.	.	0.98 (0.06 to 15.92)	.	.	.	.	.	.	0.19 (0.01 to 3.99)	.	.	.	.
13	0.15 (0.01 to 3.41)	0.21 (0.01 to 4.15)	0.35 (0.09 to 1.41)	0.45 (0.21 to 0.96)	0.41 (0.09 to 1.88)	0.26 (0.01 to 5.98)	0.46 (0.02 to 11.50)	0.46 (0.02 to 11.62)	0.48 (0.02 to 12.23)	0.82 (0.27 to 2.55)	0.92 (0.35 to 2.42)	0.88 (0.18 to 4.18)	Levosimendan	.	.	.	.	.	.	.	.	.	.	.	0.22 (0.05 to 1.10)	.	.	.	.	.	0.72 (0.51 to 1.01)	.	.	.	.	.	.	.	.	.	.	.
14	0.14 (0.01 to 3.61)	0.19 (0.01 to 4.42)	0.32 (0.06 to 1.75)	0.41 (0.12 to 1.40)	0.37 (0.06 to 2.29)	0.24 (0.01 to 6.34)	0.42 (0.01 to 12.13)	0.42 (0.01 to 12.25)	0.44 (0.02 to 12.90)	0.75 (0.17 to 3.34)	0.84 (0.21 to 3.32)	0.80 (0.13 to 5.05)	0.91 (0.31 to 2.69)	EPO	.	.	.	.	.	.	.	.	.	.	.	.	.	.	.	.	0.75 (0.27 to 2.09)	.	.	.	.	.	.	.	.	.	.	.
15	0.12 (0.01 to 2.82)	0.17 (0.01 to 3.43)	0.28 (0.06 to 1.21)	0.36 (0.15 to 0.87)	0.33 (0.07 to 1.61)	0.21 (0.01 to 4.94)	0.36 (0.01 to 9.49)	0.37 (0.01 to 9.59)	0.39 (0.01 to 10.09)	0.66 (0.20 to 2.22)	0.74 (0.25 to 2.14)	0.70 (0.14 to 3.57)	0.80 (0.42 to 1.54)	0.88 (0.27 to 2.82)	Bicarbonate	.	.	.	.	.	.	.	.	.	.	.	.	.	.	.	0.85 (0.49 to 1.49)	.	.	.	.	.	.	.	.	.	.	.
16	0.12 (0.00 to 3.31)	0.16 (0.01 to 4.06)	0.27 (0.04 to 1.71)	0.35 (0.08 to 1.43)	0.32 (0.05 to 2.22)	0.21 (0.01 to 5.81)	0.35 (0.01 to 11.09)	0.36 (0.01 to 11.20)	0.38 (0.01 to 11.79)	0.64 (0.12 to 3.32)	0.72 (0.15 to 3.34)	0.68 (0.10 to 4.88)	0.78 (0.21 to 2.82)	0.85 (0.17 to 4.27)	0.97 (0.25 to 3.80)	Autologous platelet-rich plasma	.	.	.	.	.	.	.	.	.	.	.	.	.	.	0.88 (0.25 to 3.04)	.	.	.	.	.	.	.	.	.	.	.
17	0.11 (0.00 to 16.33)	0.15 (0.00 to 20.87)	0.26 (0.00 to 16.29)	0.32 (0.01 to 17.52)	0.30 (0.00 to 19.89)	0.19 (0.00 to 28.75)	0.33 (0.00 to 53.04)	0.33 (0.00 to 53.57)	0.35 (0.00 to 56.40)	0.60 (0.01 to 35.28)	0.67 (0.01 to 37.82)	0.64 (0.01 to 43.22)	0.73 (0.01 to 37.56)	0.80 (0.01 to 46.26)	0.91 (0.02 to 48.18)	0.94 (0.02 to 57.72)	Nitroprusside	.	.	.	.	.	.	.	.	.	.	.	.	.	0.94 (0.02 to 47.54)	.	.	.	.	.	.	.	.	.	.	.
18	0.10 (0.00 to 15.41)	0.14 (0.00 to 19.70)	0.24 (0.00 to 15.40)	0.30 (0.01 to 16.58)	0.28 (0.00 to 18.81)	0.18 (0.00 to 27.14)	0.31 (0.00 to 50.06)	0.31 (0.00 to 50.56)	0.33 (0.00 to 53.24)	0.56 (0.01 to 33.38)	0.63 (0.01 to 35.78)	0.60 (0.01 to 40.87)	0.68 (0.01 to 35.54)	0.75 (0.01 to 43.76)	0.85 (0.02 to 45.58)	0.88 (0.01 to 54.59)	0.94 (0.00 to 243.87)	Vit.C	.	.	.	.	.	.	.	.	.	.	.	.	1.00 (0.02 to 51.38)	.	.	.	.	.	.	.	.	.	.	.
19	0.10 (0.00 to 15.22)	0.14 (0.00 to 19.45)	0.24 (0.00 to 15.17)	0.30 (0.01 to 16.32)	0.28 (0.00 to 18.53)	0.18 (0.00 to 26.80)	0.31 (0.00 to 49.44)	0.31 (0.00 to 49.94)	0.33 (0.00 to 52.58)	0.56 (0.01 to 32.86)	0.63 (0.01 to 35.22)	0.60 (0.01 to 40.26)	0.68 (0.01 to 34.98)	0.75 (0.01 to 43.08)	0.85 (0.02 to 44.86)	0.88 (0.01 to 53.76)	0.94 (0.00 to 241.11)	1.00 (0.00 to 259.72)	Chloride restriction	.	.	.	.	.	.	.	.	.	.	.	1.00 (0.02 to 50.56)	.	.	.	.	.	.	.	.	.	.	.
20	0.10 (0.00 to 14.87)	0.14 (0.00 to 19.01)	0.23 (0.00 to 14.86)	0.29 (0.01 to 15.99)	0.27 (0.00 to 18.14)	0.17 (0.00 to 26.20)	0.30 (0.00 to 48.31)	0.30 (0.00 to 48.80)	0.32 (0.00 to 51.38)	0.54 (0.01 to 32.19)	0.61 (0.01 to 34.51)	0.58 (0.01 to 39.43)	0.66 (0.01 to 34.28)	0.72 (0.01 to 42.20)	0.82 (0.02 to 43.96)	0.85 (0.01 to 52.65)	0.91 (0.00 to 235.41)	0.97 (0.00 to 253.58)	0.97 (0.00 to 250.71)	Aprotinin	.	.	.	.	.	.	.	.	.	.	1.03 (0.02 to 52.94)	.	.	.	.	.	.	.	.	.	.	.
21	0.10 (0.00 to 6.91)	0.14 (0.00 to 8.70)	0.24 (0.01 to 5.60)	0.30 (0.02 to 5.69)	0.28 (0.01 to 6.94)	0.18 (0.00 to 12.16)	0.31 (0.00 to 22.72)	0.31 (0.00 to 22.95)	0.33 (0.00 to 24.16)	0.56 (0.03 to 11.81)	0.63 (0.03 to 12.48)	0.60 (0.02 to 15.13)	0.68 (0.04 to 12.00)	0.75 (0.04 to 15.41)	0.85 (0.05 to 15.53)	0.88 (0.04 to 19.62)	0.94 (0.01 to 119.74)	1.00 (0.01 to 129.13)	1.00 (0.01 to 127.46)	1.03 (0.01 to 133.13)	Minocycline	.	.	.	.	.	.	.	.	.	1.00 (0.06 to 17.25)	.	.	.	.	.	.	.	.	.	.	.
22	0.10 (0.00 to 6.64)	0.14 (0.00 to 8.35)	0.24 (0.01 to 5.31)	0.30 (0.02 to 5.37)	0.28 (0.01 to 6.58)	0.18 (0.00 to 11.68)	0.31 (0.00 to 21.85)	0.31 (0.00 to 22.07)	0.33 (0.00 to 23.23)	0.56 (0.03 to 11.17)	0.63 (0.03 to 11.79)	0.60 (0.02 to 14.37)	0.68 (0.04 to 11.31)	0.75 (0.04 to 14.58)	0.85 (0.05 to 14.66)	0.88 (0.04 to 18.58)	0.94 (0.01 to 115.69)	1.00 (0.01 to 124.77)	1.00 (0.01 to 123.14)	1.03 (0.01 to 128.63)	1.00 (0.02 to 53.83)	Methylxanthines	.	.	.	.	.	.	.	.	1.00 (0.06 to 16.26)	.	.	.	.	.	.	.	.	.	.	.
23	0.10 (0.00 to 15.03)	0.14 (0.00 to 19.22)	0.23 (0.00 to 15.07)	0.29 (0.01 to 16.24)	0.27 (0.00 to 18.40)	0.17 (0.00 to 26.48)	0.30 (0.00 to 48.82)	0.30 (0.00 to 49.31)	0.32 (0.00 to 51.92)	0.54 (0.01 to 32.68)	0.60 (0.01 to 35.04)	0.57 (0.01 to 39.99)	0.65 (0.01 to 34.82)	0.72 (0.01 to 42.84)	0.82 (0.01 to 44.65)	0.84 (0.01 to 53.44)	0.90 (0.00 to 237.48)	0.96 (0.00 to 255.80)	0.96 (0.00 to 252.91)	0.99 (0.00 to 263.80)	0.96 (0.01 to 126.02)	0.96 (0.01 to 121.77)	Mannitol	.	.	.	.	.	.	.	1.04 (0.02 to 54.72)	.	.	.	.	.	.	.	.	.	.	.
24	0.10 (0.00 to 3.66)	0.14 (0.00 to 4.53)	0.24 (0.03 to 2.22)	0.31 (0.05 to 2.03)	0.28 (0.03 to 2.82)	0.18 (0.01 to 6.44)	0.31 (0.01 to 12.22)	0.32 (0.01 to 12.34)	0.33 (0.01 to 12.99)	0.57 (0.08 to 3.92)	0.63 (0.09 to 4.59)	0.60 (0.06 to 5.68)	0.69 (0.12 to 4.12)	0.75 (0.10 to 5.78)	0.86 (0.14 to 5.45)	0.89 (0.10 to 7.63)	0.95 (0.01 to 69.94)	1.01 (0.01 to 75.52)	1.01 (0.01 to 74.42)	1.05 (0.01 to 77.83)	1.01 (0.04 to 28.71)	1.01 (0.04 to 27.30)	1.05 (0.01 to 80.28)	Fenoldopam+NAC	.	.	.	.	.	.	0.89 (0.11 to 7.06)	.	.	0.95 (0.12 to 7.46)	.	.	.	.	.	.	.	.
25	0.10 (0.00 to 2.79)	0.14 (0.01 to 3.42)	0.25 (0.04 to 1.37)	0.31 (0.09 to 1.10)	0.29 (0.05 to 1.78)	0.19 (0.01 to 4.91)	0.32 (0.01 to 9.38)	0.32 (0.01 to 9.47)	0.34 (0.01 to 9.97)	0.58 (0.13 to 2.61)	0.64 (0.16 to 2.60)	0.61 (0.10 to 3.93)	0.70 (0.24 to 2.03)	0.77 (0.18 to 3.35)	0.88 (0.27 to 2.89)	0.90 (0.18 to 4.60)	0.96 (0.02 to 56.15)	1.03 (0.02 to 60.65)	1.03 (0.02 to 59.72)	1.06 (0.02 to 62.50)	1.03 (0.05 to 21.41)	1.03 (0.05 to 20.26)	1.07 (0.02 to 64.55)	1.02 (0.13 to 7.89)	Dobutamine	.	.	.	.	.	0.41 (0.10 to 1.63)	.	.	.	.	.	.	.	.	.	.	.
26	0.11 (0.00 to 2.40)	0.15 (0.01 to 2.92)	0.25 (0.06 to 0.99)	0.32 (0.15 to 0.66)	0.29 (0.06 to 1.32)	0.19 (0.01 to 4.22)	0.32 (0.01 to 8.11)	0.33 (0.01 to 8.20)	0.34 (0.01 to 8.63)	0.58 (0.19 to 1.78)	0.65 (0.25 to 1.69)	0.62 (0.13 to 2.93)	0.71 (0.46 to 1.09)	0.78 (0.27 to 2.25)	0.89 (0.48 to 1.65)	0.91 (0.26 to 3.26)	0.97 (0.02 to 49.92)	1.04 (0.02 to 53.95)	1.04 (0.02 to 53.09)	1.08 (0.02 to 55.59)	1.04 (0.06 to 18.18)	1.04 (0.06 to 17.14)	1.08 (0.02 to 57.46)	1.03 (0.17 to 6.09)	1.01 (0.34 to 3.01)	Steroid	.	.	.	.	0.96 (0.73 to 1.26)	.	.	.	.	.	.	.	.	.	.	.
27	0.10 (0.00 to 6.33)	0.13 (0.00 to 7.96)	0.22 (0.01 to 5.09)	0.28 (0.02 to 5.17)	0.26 (0.01 to 6.31)	0.17 (0.00 to 11.13)	0.29 (0.00 to 20.81)	0.29 (0.00 to 21.02)	0.31 (0.00 to 22.12)	0.52 (0.03 to 10.73)	0.59 (0.03 to 11.33)	0.56 (0.02 to 13.78)	0.64 (0.04 to 10.88)	0.70 (0.03 to 14.00)	0.80 (0.04 to 14.10)	0.82 (0.04 to 17.84)	0.87 (0.01 to 109.91)	0.93 (0.01 to 118.53)	0.93 (0.01 to 116.99)	0.96 (0.01 to 122.20)	0.93 (0.02 to 51.33)	0.93 (0.02 to 49.23)	0.97 (0.01 to 125.74)	0.92 (0.03 to 25.58)	0.91 (0.04 to 18.44)	0.90 (0.05 to 15.24)	Prophylatic transfusion	.	.	.	1.07 (0.06 to 17.96)	.	.	.	.	.	.	.	.	.	.	.
28	0.10 (0.00 to 3.02)	0.14 (0.01 to 3.71)	0.23 (0.03 to 1.65)	0.30 (0.06 to 1.42)	0.27 (0.03 to 2.11)	0.18 (0.01 to 5.30)	0.30 (0.01 to 10.09)	0.31 (0.01 to 10.20)	0.32 (0.01 to 10.73)	0.55 (0.09 to 3.23)	0.61 (0.11 to 3.27)	0.58 (0.07 to 4.65)	0.66 (0.16 to 2.83)	0.73 (0.13 to 4.16)	0.83 (0.18 to 3.79)	0.85 (0.13 to 5.60)	0.91 (0.01 to 59.17)	0.97 (0.01 to 63.91)	0.97 (0.02 to 62.95)	1.01 (0.02 to 65.86)	0.97 (0.04 to 23.36)	0.97 (0.04 to 22.16)	1.02 (0.02 to 67.98)	0.96 (0.10 to 9.16)	0.95 (0.16 to 5.52)	0.94 (0.22 to 3.94)	1.04 (0.04 to 24.40)	Spironolactone	.	.	1.03 (0.25 to 4.21)	.	.	.	.	.	.	.	.	.	.	.
29	0.08 (0.00 to 12.64)	0.12 (0.00 to 16.16)	0.20 (0.00 to 12.63)	0.25 (0.00 to 13.59)	0.23 (0.00 to 15.42)	0.15 (0.00 to 22.26)	0.25 (0.00 to 41.05)	0.26 (0.00 to 41.46)	0.27 (0.00 to 43.66)	0.46 (0.01 to 27.36)	0.52 (0.01 to 29.33)	0.49 (0.01 to 33.51)	0.56 (0.01 to 29.13)	0.61 (0.01 to 35.87)	0.70 (0.01 to 37.37)	0.72 (0.01 to 44.75)	0.77 (0.00 to 200.01)	0.82 (0.00 to 215.45)	0.82 (0.00 to 213.01)	0.85 (0.00 to 222.19)	0.82 (0.01 to 105.89)	0.82 (0.01 to 102.31)	0.86 (0.00 to 228.02)	0.81 (0.01 to 60.55)	0.80 (0.01 to 47.12)	0.79 (0.02 to 40.87)	0.88 (0.01 to 111.58)	0.84 (0.01 to 55.26)	Vit.D	.	1.22 (0.02 to 62.47)	.	.	.	.	.	.	.	.	.	.	.
30	0.10 (0.00 to 2.43)	0.14 (0.01 to 2.96)	0.23 (0.05 to 1.09)	0.30 (0.11 to 0.81)	0.27 (0.05 to 1.43)	0.18 (0.01 to 4.26)	0.30 (0.01 to 8.18)	0.31 (0.01 to 8.26)	0.32 (0.01 to 8.69)	0.55 (0.15 to 2.02)	0.61 (0.19 to 1.97)	0.58 (0.11 to 3.17)	0.67 (0.30 to 1.48)	0.73 (0.21 to 2.57)	0.83 (0.33 to 2.09)	0.86 (0.20 to 3.62)	0.91 (0.02 to 49.68)	0.98 (0.02 to 53.68)	0.98 (0.02 to 52.84)	1.01 (0.02 to 55.31)	0.98 (0.05 to 18.47)	0.98 (0.05 to 17.45)	1.02 (0.02 to 57.15)	0.97 (0.14 to 6.47)	0.95 (0.26 to 3.43)	0.94 (0.43 to 2.04)	1.05 (0.06 to 19.25)	1.00 (0.21 to 4.91)	1.19 (0.02 to 65.26)	KDIGO bundle	1.02 (0.49 to 2.11)	.	.	.	.	.	.	.	.	.	.	.
31	0.10 (0.00 to 2.28)	0.14 (0.01 to 2.78)	0.24 (0.06 to 0.93)	0.30 (0.15 to 0.60)	0.28 (0.06 to 1.24)	0.18 (0.01 to 4.01)	0.31 (0.01 to 7.71)	0.31 (0.01 to 7.79)	0.33 (0.01 to 8.20)	0.56 (0.19 to 1.65)	0.63 (0.25 to 1.56)	0.60 (0.13 to 2.75)	0.68 (0.49 to 0.95)	0.75 (0.27 to 2.09)	0.85 (0.49 to 1.49)	0.88 (0.25 to 3.04)	0.94 (0.02 to 47.54)	1.00 (0.02 to 51.38)	1.00 (0.02 to 50.56)	1.03 (0.02 to 52.94)	1.00 (0.06 to 17.25)	1.00 (0.06 to 16.26)	1.04 (0.02 to 54.72)	0.99 (0.17 to 5.73)	0.97 (0.34 to 2.80)	0.96 (0.73 to 1.26)	1.07 (0.06 to 17.96)	1.03 (0.25 to 4.21)	1.22 (0.02 to 62.47)	1.02 (0.49 to 2.11)	Control	0.98 (0.69 to 1.39)	0.88 (0.05 to 14.69)	0.90 (0.49 to 1.67)	1.00 (0.02 to 52.63)	0.75 (0.31 to 1.85)	0.31 (0.01 to 8.30)	0.36 (0.03 to 4.11)	0.20 (0.01 to 4.18)	0.29 (0.03 to 2.93)	0.17 (0.01 to 3.67)	0.21 (0.02 to 2.02)
32	0.10 (0.00 to 2.29)	0.14 (0.01 to 2.78)	0.23 (0.06 to 0.95)	0.30 (0.14 to 0.65)	0.27 (0.06 to 1.27)	0.18 (0.01 to 4.02)	0.31 (0.01 to 7.73)	0.31 (0.01 to 7.80)	0.32 (0.01 to 8.21)	0.55 (0.18 to 1.72)	0.62 (0.23 to 1.63)	0.59 (0.12 to 2.82)	0.67 (0.41 to 1.09)	0.73 (0.25 to 2.17)	0.84 (0.43 to 1.62)	0.86 (0.24 to 3.14)	0.92 (0.02 to 47.47)	0.98 (0.02 to 51.30)	0.98 (0.02 to 50.48)	1.02 (0.02 to 52.86)	0.98 (0.06 to 17.32)	0.98 (0.06 to 16.34)	1.02 (0.02 to 54.63)	0.97 (0.16 to 5.83)	0.96 (0.31 to 2.91)	0.94 (0.61 to 1.47)	1.05 (0.06 to 18.04)	1.01 (0.24 to 4.32)	1.20 (0.02 to 62.37)	1.01 (0.45 to 2.25)	0.98 (0.69 to 1.39)	RIPC	.	.	.	.	.	.	.	.	.	.
33	0.08 (0.00 to 4.17)	0.11 (0.00 to 5.22)	0.19 (0.01 to 3.08)	0.24 (0.02 to 3.03)	0.22 (0.01 to 3.84)	0.14 (0.00 to 7.33)	0.24 (0.00 to 13.78)	0.24 (0.00 to 13.92)	0.26 (0.00 to 14.65)	0.44 (0.03 to 6.40)	0.49 (0.04 to 6.71)	0.46 (0.03 to 8.39)	0.53 (0.04 to 6.33)	0.58 (0.04 to 8.33)	0.66 (0.05 to 8.24)	0.68 (0.04 to 10.71)	0.73 (0.01 to 74.83)	0.78 (0.01 to 80.73)	0.78 (0.01 to 79.64)	0.80 (0.01 to 83.22)	0.78 (0.02 to 33.44)	0.78 (0.02 to 31.98)	0.81 (0.01 to 85.70)	0.77 (0.04 to 15.77)	0.76 (0.05 to 10.98)	0.75 (0.06 to 8.86)	0.83 (0.02 to 35.07)	0.80 (0.05 to 13.58)	0.95 (0.01 to 98.18)	0.79 (0.06 to 10.31)	0.78 (0.07 to 9.08)	0.79 (0.07 to 9.47)	Balanced solution	.	1.00 (0.02 to 52.85)	.	.	.	.	.	.	.
34	0.09 (0.00 to 2.18)	0.13 (0.01 to 2.66)	0.22 (0.05 to 0.95)	0.27 (0.11 to 0.69)	0.25 (0.05 to 1.26)	0.16 (0.01 to 3.84)	0.28 (0.01 to 7.36)	0.28 (0.01 to 7.44)	0.30 (0.01 to 7.83)	0.51 (0.15 to 1.69)	0.57 (0.19 to 1.69)	0.54 (0.11 to 2.74)	0.61 (0.31 to 1.23)	0.67 (0.20 to 2.22)	0.77 (0.34 to 1.76)	0.79 (0.20 to 3.16)	0.84 (0.02 to 44.92)	0.90 (0.02 to 48.54)	0.90 (0.02 to 47.77)	0.93 (0.02 to 50.01)	0.90 (0.05 to 16.58)	0.90 (0.05 to 15.65)	0.94 (0.02 to 51.68)	0.89 (0.15 to 5.25)	0.88 (0.26 to 2.97)	0.87 (0.44 to 1.69)	0.97 (0.05 to 17.28)	0.93 (0.20 to 4.30)	1.10 (0.02 to 59.01)	0.92 (0.36 to 2.38)	0.90 (0.49 to 1.66)	0.92 (0.45 to 1.85)	1.16 (0.09 to 14.60)	NAC	.	.	.	.	.	.	.	.
35	0.06 (0.00 to 3.61)	0.09 (0.00 to 4.53)	0.15 (0.01 to 2.77)	0.19 (0.01 to 2.76)	0.17 (0.01 to 3.44)	0.11 (0.00 to 6.35)	0.19 (0.00 to 11.90)	0.19 (0.00 to 12.02)	0.20 (0.00 to 12.65)	0.34 (0.02 to 5.79)	0.38 (0.02 to 6.09)	0.36 (0.02 to 7.52)	0.42 (0.03 to 5.80)	0.45 (0.03 to 7.55)	0.52 (0.04 to 7.53)	0.53 (0.03 to 9.66)	0.57 (0.01 to 63.84)	0.61 (0.01 to 68.86)	0.61 (0.01 to 67.95)	0.63 (0.01 to 70.99)	0.61 (0.01 to 29.08)	0.61 (0.01 to 27.85)	0.63 (0.01 to 73.08)	0.60 (0.03 to 14.05)	0.59 (0.04 to 9.94)	0.59 (0.04 to 8.11)	0.65 (0.01 to 30.51)	0.63 (0.03 to 12.20)	0.74 (0.01 to 83.74)	0.62 (0.04 to 9.40)	0.61 (0.04 to 8.32)	0.62 (0.04 to 8.66)	0.78 (0.04 to 13.97)	0.68 (0.05 to 9.90)	Synthetic colloids	.	.	.	1.04 (0.02 to 53.30)	.	.	.
36	0.08 (0.00 to 1.96)	0.11 (0.00 to 2.39)	0.18 (0.04 to 0.92)	0.23 (0.07 to 0.71)	0.21 (0.04 to 1.20)	0.14 (0.01 to 3.44)	0.23 (0.01 to 6.58)	0.24 (0.01 to 6.65)	0.25 (0.01 to 6.99)	0.42 (0.10 to 1.73)	0.47 (0.13 to 1.70)	0.45 (0.08 to 2.65)	0.51 (0.20 to 1.34)	0.56 (0.14 to 2.20)	0.64 (0.22 to 1.85)	0.66 (0.14 to 3.07)	0.71 (0.01 to 39.69)	0.75 (0.01 to 42.88)	0.75 (0.01 to 42.21)	0.78 (0.01 to 44.18)	0.75 (0.04 to 14.94)	0.75 (0.04 to 14.12)	0.79 (0.01 to 45.64)	0.75 (0.10 to 5.36)	0.73 (0.18 to 2.94)	0.73 (0.28 to 1.85)	0.81 (0.04 to 15.58)	0.77 (0.15 to 4.12)	0.92 (0.02 to 52.13)	0.77 (0.24 to 2.45)	0.75 (0.31 to 1.85)	0.77 (0.29 to 2.01)	0.97 (0.07 to 13.29)	0.84 (0.28 to 2.48)	1.24 (0.08 to 19.66)	Statin	.	.	.	.	.	.
37	0.03 (0.00 to 2.91)	0.04 (0.00 to 3.69)	0.07 (0.00 to 2.59)	0.09 (0.00 to 2.71)	0.09 (0.00 to 3.19)	0.06 (0.00 to 5.13)	0.10 (0.00 to 9.53)	0.10 (0.00 to 9.62)	0.10 (0.00 to 10.13)	0.17 (0.01 to 5.54)	0.19 (0.01 to 5.89)	0.18 (0.00 to 6.95)	0.21 (0.01 to 5.76)	0.23 (0.01 to 7.25)	0.26 (0.01 to 7.42)	0.27 (0.01 to 9.14)	0.29 (0.00 to 48.57)	0.31 (0.00 to 52.35)	0.31 (0.00 to 51.71)	0.32 (0.00 to 53.98)	0.31 (0.00 to 23.98)	0.31 (0.00 to 23.07)	0.32 (0.00 to 55.48)	0.31 (0.01 to 12.74)	0.30 (0.01 to 9.53)	0.30 (0.01 to 8.07)	0.33 (0.00 to 25.22)	0.32 (0.01 to 11.38)	0.38 (0.00 to 63.67)	0.32 (0.01 to 9.19)	0.31 (0.01 to 8.30)	0.31 (0.01 to 8.60)	0.40 (0.01 to 24.16)	0.34 (0.01 to 9.74)	0.51 (0.01 to 33.92)	0.41 (0.01 to 12.41)	Rasburicase	.	.	.	.	.
38	0.04 (0.00 to 1.55)	0.05 (0.00 to 1.93)	0.09 (0.01 to 1.04)	0.11 (0.01 to 0.99)	0.10 (0.01 to 1.31)	0.06 (0.00 to 2.73)	0.11 (0.00 to 5.15)	0.11 (0.00 to 5.20)	0.12 (0.00 to 5.47)	0.20 (0.02 to 1.84)	0.22 (0.02 to 2.21)	0.21 (0.02 to 2.00)	0.24 (0.03 to 2.04)	0.27 (0.03 to 2.76)	0.31 (0.03 to 2.67)	0.31 (0.03 to 3.59)	0.33 (0.00 to 28.74)	0.36 (0.00 to 31.02)	0.36 (0.00 to 30.58)	0.37 (0.00 to 31.97)	0.36 (0.01 to 12.28)	0.36 (0.01 to 11.71)	0.37 (0.00 to 32.95)	0.35 (0.02 to 5.31)	0.35 (0.03 to 3.64)	0.34 (0.04 to 2.85)	0.38 (0.01 to 12.86)	0.37 (0.03 to 4.60)	0.44 (0.01 to 37.71)	0.37 (0.04 to 3.36)	0.36 (0.04 to 2.91)	0.36 (0.04 to 3.05)	0.46 (0.02 to 11.64)	0.40 (0.04 to 3.50)	0.59 (0.02 to 16.76)	0.47 (0.05 to 4.64)	1.16 (0.02 to 57.41)	Furosemide	.	.	.	.
39	0.03 (0.00 to 1.80)	0.04 (0.00 to 2.26)	0.07 (0.00 to 1.38)	0.09 (0.01 to 1.38)	0.09 (0.00 to 1.72)	0.06 (0.00 to 3.17)	0.10 (0.00 to 5.94)	0.10 (0.00 to 6.00)	0.10 (0.00 to 6.32)	0.17 (0.01 to 2.88)	0.19 (0.01 to 3.03)	0.18 (0.01 to 3.75)	0.21 (0.02 to 2.88)	0.23 (0.01 to 3.76)	0.26 (0.02 to 3.74)	0.27 (0.02 to 4.81)	0.29 (0.00 to 31.92)	0.31 (0.00 to 34.44)	0.31 (0.00 to 33.98)	0.32 (0.00 to 35.50)	0.31 (0.01 to 14.52)	0.31 (0.01 to 13.90)	0.32 (0.00 to 36.55)	0.30 (0.01 to 7.00)	0.30 (0.02 to 4.95)	0.29 (0.02 to 4.03)	0.33 (0.01 to 15.23)	0.31 (0.02 to 6.08)	0.37 (0.00 to 41.88)	0.31 (0.02 to 4.67)	0.31 (0.02 to 4.14)	0.31 (0.02 to 4.31)	0.39 (0.01 to 11.03)	0.34 (0.02 to 4.92)	0.50 (0.03 to 9.26)	0.41 (0.03 to 6.38)	0.99 (0.01 to 66.00)	0.86 (0.03 to 24.21)	Albumin	.	.	.
40	0.03 (0.00 to 1.44)	0.04 (0.00 to 1.79)	0.07 (0.00 to 1.02)	0.09 (0.01 to 0.99)	0.08 (0.01 to 1.27)	0.05 (0.00 to 2.52)	0.09 (0.00 to 4.75)	0.09 (0.00 to 4.80)	0.10 (0.00 to 5.05)	0.17 (0.01 to 2.10)	0.19 (0.02 to 2.19)	0.18 (0.01 to 2.78)	0.20 (0.02 to 2.05)	0.22 (0.02 to 2.73)	0.25 (0.02 to 2.68)	0.26 (0.02 to 3.53)	0.28 (0.00 to 26.13)	0.29 (0.00 to 28.20)	0.29 (0.00 to 27.81)	0.30 (0.00 to 29.06)	0.29 (0.01 to 11.45)	0.29 (0.01 to 10.94)	0.31 (0.00 to 29.94)	0.29 (0.02 to 5.26)	0.29 (0.02 to 3.60)	0.28 (0.03 to 2.87)	0.32 (0.01 to 12.00)	0.30 (0.02 to 4.49)	0.36 (0.00 to 34.29)	0.30 (0.03 to 3.36)	0.29 (0.03 to 2.93)	0.30 (0.03 to 3.06)	0.38 (0.01 to 10.97)	0.33 (0.03 to 3.52)	0.48 (0.01 to 15.73)	0.39 (0.03 to 4.61)	0.96 (0.02 to 52.92)	0.82 (0.04 to 18.48)	0.96 (0.03 to 30.93)	Ethyl pyruvate	.	.
41	0.02 (0.00 to 1.37)	0.02 (0.00 to 1.73)	0.04 (0.00 to 1.17)	0.05 (0.00 to 1.20)	0.05 (0.00 to 1.44)	0.03 (0.00 to 2.41)	0.05 (0.00 to 4.50)	0.05 (0.00 to 4.54)	0.06 (0.00 to 4.78)	0.10 (0.00 to 2.48)	0.11 (0.00 to 2.63)	0.10 (0.00 to 3.14)	0.12 (0.01 to 2.55)	0.13 (0.00 to 3.24)	0.15 (0.01 to 3.29)	0.15 (0.01 to 4.10)	0.16 (0.00 to 23.32)	0.17 (0.00 to 25.14)	0.17 (0.00 to 24.83)	0.18 (0.00 to 25.92)	0.17 (0.00 to 11.22)	0.17 (0.00 to 10.78)	0.18 (0.00 to 26.66)	0.17 (0.00 to 5.79)	0.17 (0.01 to 4.26)	0.16 (0.01 to 3.57)	0.18 (0.00 to 11.79)	0.17 (0.01 to 5.13)	0.21 (0.00 to 30.58)	0.17 (0.01 to 4.09)	0.17 (0.01 to 3.67)	0.17 (0.01 to 3.81)	0.22 (0.00 to 11.19)	0.19 (0.01 to 4.32)	0.28 (0.00 to 15.78)	0.23 (0.01 to 5.53)	0.55 (0.01 to 49.75)	0.48 (0.01 to 19.59)	0.56 (0.01 to 31.08)	0.58 (0.01 to 26.74)	Calorie-restricted diet	.
42	0.02 (0.00 to 1.01)	0.03 (0.00 to 1.26)	0.05 (0.00 to 0.70)	0.06 (0.01 to 0.68)	0.06 (0.00 to 0.88)	0.04 (0.00 to 1.77)	0.07 (0.00 to 3.34)	0.07 (0.00 to 3.37)	0.07 (0.00 to 3.55)	0.12 (0.01 to 1.45)	0.13 (0.01 to 1.51)	0.13 (0.01 to 1.93)	0.15 (0.02 to 1.41)	0.16 (0.01 to 1.88)	0.18 (0.02 to 1.84)	0.19 (0.01 to 2.44)	0.20 (0.00 to 18.42)	0.21 (0.00 to 19.88)	0.21 (0.00 to 19.60)	0.22 (0.00 to 20.49)	0.21 (0.01 to 8.02)	0.21 (0.01 to 7.66)	0.22 (0.00 to 21.11)	0.21 (0.01 to 3.65)	0.21 (0.02 to 2.48)	0.20 (0.02 to 1.97)	0.23 (0.01 to 8.40)	0.22 (0.02 to 3.11)	0.26 (0.00 to 24.17)	0.22 (0.02 to 2.31)	0.21 (0.02 to 2.02)	0.22 (0.02 to 2.11)	0.27 (0.01 to 7.67)	0.24 (0.02 to 2.43)	0.35 (0.01 to 11.00)	0.28 (0.03 to 3.18)	0.69 (0.01 to 37.17)	0.60 (0.03 to 12.87)	0.70 (0.02 to 21.63)	0.72 (0.03 to 17.98)	1.25 (0.03 to 56.19)	L-amino acid

## Sheet: Document 3
Additional profile 5_netleague_mortality
	V1	V2	V3	V4	V5	V6	V7	V8	V9	V10	V11	V12	V13	V14	V15	V16	V17	V18	V19	V20	V21	V22	V23	V24	V25	V26	V27	V28	V29	V30	V31	V32	V33	V34	V35	V36	V37	V38	V39	V40	V41	V42	V43	V44
1	Albumin	.	.	.	.	.	.	.	.	4.93 (0.23 to 104.54)	.	.	.	.	.	.	.	.	3.00 (0.12 to 74.52)	.	.	.	.	.	.	.	.	.	.	.	.	.	.	.	.	.	.	.	.	.	.	.	.	.
2	1.31 (0.07 to 25.36)	Ethyl pyruvate	.	.	.	.	.	.	.	.	.	.	.	.	.	.	.	.	3.56 (0.68 to 18.54)	.	.	.	.	.	.	.	.	.	.	.	.	.	.	.	.	.	.	.	.	.	.	.	.	.
3	1.61 (0.11 to 24.48)	1.23 (0.16 to 9.27)	Statin	.	.	.	.	.	.	.	.	.	.	.	.	.	.	.	2.90 (0.90 to 9.33)	.	.	.	.	.	.	.	.	.	.	.	.	.	.	.	.	.	.	.	.	.	.	.	.	.
4	1.43 (0.08 to 27.04)	1.09 (0.11 to 10.95)	0.89 (0.12 to 6.50)	Furosemide	.	.	.	.	.	.	.	.	.	.	.	.	.	.	2.53 (0.46 to 14.04)	.	.	.	.	.	.	.	10.20 (0.53 to 195.77)	.	.	.	.	.	.	.	.	.	.	.	.	.	.	.	.	.
5	1.78 (0.13 to 24.23)	1.35 (0.21 to 8.82)	1.10 (0.25 to 4.78)	1.24 (0.20 to 7.80)	Dobutamine	.	.	.	.	.	.	.	.	.	.	.	.	.	2.60 (0.49 to 13.81)	.	.	.	.	.	.	.	.	.	.	3.50 (1.29 to 9.53)	.	.	.	.	.	.	.	.	.	.	.	.	.	.
6	2.08 (0.09 to 47.33)	1.58 (0.12 to 20.09)	1.29 (0.13 to 12.33)	1.45 (0.12 to 17.88)	1.17 (0.14 to 9.80)	Vit.C	.	.	.	.	.	1.67 (0.21 to 12.99)	.	.	.	.	.	.	5.46 (0.26 to 115.80)	.	.	.	1.72 (0.22 to 13.38)	.	.	.	.	.	.	.	.	.	.	.	.	.	.	.	.	.	.	.	.	.
7	2.84 (0.23 to 34.81)	2.16 (0.39 to 12.11)	1.76 (0.49 to 6.27)	1.98 (0.37 to 10.68)	1.60 (0.58 to 4.41)	1.36 (0.19 to 10.03)	Restrictive transfusion	.	.	.	.	.	.	.	.	.	.	.	1.65 (1.00 to 2.71)	.	.	.	.	.	.	.	.	.	.	.	.	.	.	.	.	.	.	.	.	.	.	.	.	.
8	3.05 (0.19 to 50.25)	2.32 (0.28 to 19.54)	1.89 (0.32 to 11.25)	2.13 (0.30 to 15.15)	1.72 (0.34 to 8.60)	1.47 (0.14 to 15.11)	1.08 (0.26 to 4.51)	Fenoldopam	.	.	.	.	.	.	.	.	.	.	2.16 (0.43 to 10.93)	.	.	.	1.05 (0.10 to 11.06)	.	.	.	1.37 (0.29 to 6.56)	.	.	.	.	.	.	.	.	.	.	3.49 (0.13 to 90.86)	.	.	.	.	.	.
9	3.58 (0.25 to 50.67)	2.73 (0.40 to 18.70)	2.22 (0.48 to 10.29)	2.50 (0.38 to 16.56)	2.01 (0.53 to 7.62)	1.72 (0.20 to 15.11)	1.26 (0.42 to 3.83)	1.17 (0.22 to 6.24)	Autologous platelet-rich plasma	.	.	.	.	.	.	.	.	.	1.31 (0.48 to 3.52)	.	.	.	.	.	.	.	.	.	.	.	.	.	.	.	.	.	.	.	.	.	.	.	.	.
10	3.30 (0.30 to 36.96)	2.52 (0.18 to 34.54)	2.05 (0.20 to 21.41)	2.31 (0.17 to 30.88)	1.86 (0.20 to 17.10)	1.59 (0.10 to 26.28)	1.16 (0.14 to 9.45)	1.08 (0.09 to 12.41)	0.92 (0.10 to 8.87)	Synthetic colloids	.	.	.	.	1.00 (0.02 to 52.85)	.	.	.	1.93 (0.16 to 23.70)	.	.	.	.	.	.	.	.	.	.	.	.	.	.	.	.	.	.	.	.	.	.	.	.	.
11	3.61 (0.22 to 59.28)	2.75 (0.33 to 23.04)	2.24 (0.38 to 13.25)	2.52 (0.31 to 20.47)	2.03 (0.41 to 10.13)	1.74 (0.17 to 18.22)	1.27 (0.30 to 5.31)	1.18 (0.18 to 7.90)	1.01 (0.19 to 5.34)	1.09 (0.10 to 12.47)	Spironolactone	.	.	.	.	.	.	.	1.30 (0.34 to 4.95)	.	.	.	.	.	.	.	.	.	.	.	.	.	.	.	.	.	.	.	.	.	.	.	.	.
12	3.46 (0.13 to 92.56)	2.64 (0.17 to 40.65)	2.15 (0.18 to 25.52)	2.42 (0.16 to 36.27)	1.95 (0.19 to 20.52)	1.67 (0.21 to 12.99)	1.22 (0.13 to 11.43)	1.14 (0.09 to 14.42)	0.97 (0.09 to 10.62)	1.05 (0.05 to 20.68)	0.96 (0.07 to 12.42)	Selenium	.	.	.	.	.	.	3.27 (0.13 to 81.81)	.	.	.	1.03 (0.10 to 10.16)	.	.	.	.	.	.	.	.	.	.	.	.	.	.	.	.	.	.	.	.	.
13	4.17 (0.35 to 49.35)	3.17 (0.60 to 16.89)	2.59 (0.78 to 8.57)	2.91 (0.57 to 14.88)	2.35 (0.93 to 5.92)	2.01 (0.29 to 14.09)	1.47 (0.84 to 2.58)	1.37 (0.35 to 5.38)	1.16 (0.42 to 3.25)	1.26 (0.16 to 9.81)	1.16 (0.29 to 4.53)	1.20 (0.13 to 10.82)	RIPC	.	.	.	.	.	1.12 (0.86 to 1.46)	.	.	.	.	.	.	.	.	.	.	.	.	.	.	.	.	.	.	.	.	.	.	.	.	.
14	4.14 (0.34 to 51.00)	3.15 (0.56 to 17.78)	2.57 (0.72 to 9.22)	2.89 (0.53 to 15.68)	2.33 (0.83 to 6.51)	1.99 (0.27 to 14.72)	1.46 (0.71 to 2.99)	1.36 (0.32 to 5.73)	1.16 (0.38 to 3.54)	1.25 (0.15 to 10.22)	1.15 (0.27 to 4.83)	1.20 (0.13 to 11.24)	0.99 (0.56 to 1.77)	Bicarbonate	.	.	.	.	1.13 (0.67 to 1.89)	.	.	.	.	.	.	.	.	.	.	.	.	.	.	.	.	.	.	.	.	.	.	.	.	.
15	3.68 (0.10 to 131.79)	2.80 (0.09 to 85.36)	2.29 (0.09 to 56.66)	2.57 (0.09 to 76.75)	2.07 (0.09 to 46.88)	1.77 (0.05 to 62.31)	1.30 (0.06 to 26.91)	1.21 (0.05 to 32.04)	1.03 (0.04 to 24.02)	1.11 (0.06 to 22.11)	1.02 (0.04 to 27.05)	1.06 (0.03 to 43.05)	0.88 (0.04 to 17.77)	0.89 (0.04 to 18.50)	Balanced solution	.	.	.	1.14 (0.02 to 61.08)	.	.	.	.	.	.	.	.	.	.	.	.	.	.	.	.	.	.	.	.	.	.	.	.	.
16	4.16 (0.31 to 56.48)	3.17 (0.49 to 20.52)	2.58 (0.60 to 11.11)	2.90 (0.46 to 18.15)	2.34 (0.67 to 8.13)	2.00 (0.24 to 16.68)	1.47 (0.54 to 4.01)	1.36 (0.27 to 6.78)	1.16 (0.31 to 4.36)	1.26 (0.14 to 11.52)	1.15 (0.23 to 5.72)	1.20 (0.11 to 12.59)	1.00 (0.40 to 2.49)	1.00 (0.36 to 2.78)	1.13 (0.05 to 25.48)	KDIGO bundle	.	.	1.12 (0.47 to 2.69)	.	.	.	.	.	.	.	.	.	.	.	.	.	.	.	.	.	.	.	.	.	.	.	.	.
17	4.18 (0.17 to 100.25)	3.18 (0.24 to 43.04)	2.60 (0.25 to 26.62)	2.92 (0.22 to 38.46)	2.35 (0.26 to 21.24)	2.01 (0.12 to 32.77)	1.47 (0.19 to 11.73)	1.37 (0.12 to 15.44)	1.17 (0.12 to 11.02)	1.27 (0.07 to 22.14)	1.16 (0.10 to 13.03)	1.21 (0.06 to 23.49)	1.00 (0.13 to 7.64)	1.01 (0.13 to 8.08)	1.14 (0.03 to 41.78)	1.01 (0.11 to 9.03)	Calorie-restricted diet	.	1.12 (0.15 to 8.37)	.	.	.	.	.	.	.	.	.	.	.	.	.	.	.	.	.	.	.	.	.	.	.	.	.
18	4.36 (0.10 to 183.57)	3.32 (0.13 to 87.12)	2.71 (0.13 to 57.26)	3.04 (0.12 to 78.27)	2.45 (0.13 to 47.14)	2.10 (0.07 to 64.00)	1.54 (0.09 to 26.92)	1.43 (0.06 to 32.49)	1.22 (0.06 to 24.19)	1.32 (0.04 to 42.69)	1.21 (0.05 to 27.43)	1.26 (0.04 to 44.47)	1.05 (0.06 to 17.75)	1.05 (0.06 to 18.52)	1.18 (0.02 to 72.18)	1.05 (0.05 to 20.07)	1.04 (0.03 to 33.34)	Prophylatic transfusion	1.07 (0.06 to 17.96)	.	.	.	.	.	.	.	.	.	.	.	.	.	.	.	.	.	.	.	.	.	.	.	.	.
19	4.67 (0.40 to 54.56)	3.56 (0.68 to 18.54)	2.90 (0.90 to 9.33)	3.26 (0.65 to 16.33)	2.63 (1.08 to 6.38)	2.25 (0.33 to 15.52)	1.65 (1.00 to 2.71)	1.53 (0.40 to 5.88)	1.31 (0.48 to 3.52)	1.41 (0.19 to 10.81)	1.30 (0.34 to 4.95)	1.35 (0.15 to 11.94)	1.12 (0.86 to 1.46)	1.13 (0.67 to 1.89)	1.27 (0.06 to 25.25)	1.12 (0.47 to 2.69)	1.12 (0.15 to 8.37)	1.07 (0.06 to 17.96)	Control	0.97 (0.02 to 49.55)	1.00 (0.02 to 52.85)	1.01 (0.02 to 51.52)	1.05 (0.59 to 1.86)	1.05 (0.24 to 4.56)	1.07 (0.07 to 17.30)	1.10 (0.02 to 56.07)	2.02 (0.17 to 24.62)	1.12 (0.93 to 1.36)	1.20 (0.46 to 3.13)	1.33 (0.98 to 1.80)	1.61 (0.26 to 9.88)	2.02 (0.18 to 22.59)	2.18 (0.17 to 27.56)	1.79 (0.75 to 4.29)	2.88 (0.12 to 71.82)	2.89 (0.12 to 71.94)	2.96 (0.12 to 73.82)	3.49 (0.13 to 90.86)	2.32 (0.40 to 13.42)	2.15 (0.75 to 6.16)	2.41 (0.52 to 11.13)	2.00 (1.16 to 3.45)	3.23 (0.33 to 31.59)	5.57 (0.25 to 124.19)
20	4.52 (0.04 to 468.15)	3.44 (0.05 to 245.79)	2.81 (0.05 to 170.31)	3.16 (0.04 to 221.87)	2.54 (0.04 to 143.80)	2.18 (0.03 to 174.47)	1.59 (0.03 to 84.23)	1.48 (0.02 to 94.89)	1.26 (0.02 to 73.15)	1.37 (0.02 to 114.90)	1.25 (0.02 to 80.15)	1.31 (0.01 to 117.48)	1.08 (0.02 to 56.02)	1.09 (0.02 to 57.87)	1.23 (0.01 to 172.18)	1.09 (0.02 to 61.28)	1.08 (0.01 to 89.97)	1.04 (0.01 to 131.31)	0.97 (0.02 to 49.55)	Aprotinin	.	.	.	.	.	.	.	.	.	.	.	.	.	.	.	.	.	.	.	.	.	.	.	.
21	4.67 (0.04 to 496.94)	3.56 (0.05 to 261.51)	2.90 (0.05 to 181.40)	3.26 (0.05 to 236.08)	2.63 (0.05 to 153.25)	2.25 (0.03 to 185.49)	1.65 (0.03 to 89.81)	1.53 (0.02 to 101.04)	1.31 (0.02 to 77.94)	1.41 (0.02 to 122.12)	1.30 (0.02 to 85.34)	1.35 (0.01 to 124.80)	1.12 (0.02 to 59.74)	1.13 (0.02 to 61.70)	1.27 (0.01 to 182.47)	1.12 (0.02 to 65.31)	1.12 (0.01 to 95.63)	1.07 (0.01 to 139.23)	1.00 (0.02 to 52.85)	1.03 (0.00 to 276.37)	Mannitol	.	.	.	.	.	.	.	.	.	.	.	.	.	.	.	.	.	.	.	.	.	.	.
22	4.72 (0.05 to 487.10)	3.60 (0.05 to 255.64)	2.93 (0.05 to 177.10)	3.30 (0.05 to 230.76)	2.66 (0.05 to 149.52)	2.27 (0.03 to 181.49)	1.67 (0.03 to 87.57)	1.55 (0.02 to 98.68)	1.32 (0.02 to 76.06)	1.43 (0.02 to 119.52)	1.31 (0.02 to 83.35)	1.36 (0.02 to 122.21)	1.13 (0.02 to 58.24)	1.14 (0.02 to 60.17)	1.28 (0.01 to 179.20)	1.14 (0.02 to 63.72)	1.13 (0.01 to 93.60)	1.08 (0.01 to 136.65)	1.01 (0.02 to 51.52)	1.05 (0.00 to 272.30)	1.01 (0.00 to 269.37)	EA-230	.	.	.	.	.	.	.	.	.	.	.	.	.	.	.	.	.	.	.	.	.	.
23	4.82 (0.39 to 60.03)	3.67 (0.64 to 21.03)	2.99 (0.82 to 10.97)	3.36 (0.61 to 18.44)	2.71 (0.95 to 7.78)	2.32 (0.35 to 15.35)	1.70 (0.80 to 3.61)	1.58 (0.38 to 6.48)	1.35 (0.43 to 4.22)	1.46 (0.18 to 12.05)	1.34 (0.31 to 5.73)	1.39 (0.16 to 11.87)	1.16 (0.62 to 2.16)	1.16 (0.54 to 2.51)	1.31 (0.06 to 27.47)	1.16 (0.41 to 3.29)	1.15 (0.14 to 9.34)	1.10 (0.06 to 19.60)	1.03 (0.58 to 1.82)	1.07 (0.02 to 56.87)	1.03 (0.02 to 56.75)	1.02 (0.02 to 54.12)	NAC	.	.	.	.	.	.	.	.	.	.	.	.	.	.	3.31 (0.13 to 86.06)	.	.	.	.	.	.
24	4.91 (0.28 to 85.97)	3.74 (0.41 to 34.05)	3.05 (0.47 to 19.89)	3.43 (0.39 to 30.29)	2.77 (0.50 to 15.35)	2.37 (0.21 to 26.74)	1.73 (0.37 to 8.15)	1.61 (0.22 to 11.78)	1.37 (0.23 to 8.06)	1.49 (0.12 to 18.26)	1.36 (0.19 to 9.94)	1.42 (0.10 to 19.65)	1.18 (0.27 to 5.23)	1.19 (0.25 to 5.62)	1.33 (0.05 to 37.32)	1.18 (0.21 to 6.52)	1.18 (0.10 to 14.20)	1.13 (0.05 to 27.04)	1.05 (0.24 to 4.56)	1.09 (0.02 to 72.53)	1.05 (0.02 to 72.26)	1.04 (0.02 to 69.05)	1.02 (0.21 to 4.92)	Intensive insulin therapy	.	.	.	.	.	.	.	.	.	.	.	.	.	.	.	.	.	.	.	.
25	5.00 (0.12 to 204.78)	3.81 (0.15 to 96.81)	3.10 (0.15 to 63.48)	3.49 (0.14 to 86.95)	2.81 (0.15 to 52.21)	2.40 (0.08 to 71.21)	1.76 (0.10 to 29.78)	1.64 (0.07 to 36.05)	1.40 (0.07 to 26.80)	1.51 (0.05 to 47.52)	1.39 (0.06 to 30.43)	1.44 (0.04 to 49.54)	1.20 (0.07 to 19.63)	1.21 (0.07 to 20.49)	1.36 (0.02 to 80.72)	1.20 (0.06 to 22.23)	1.20 (0.04 to 37.12)	1.15 (0.02 to 60.22)	1.07 (0.07 to 17.30)	1.11 (0.01 to 137.16)	1.07 (0.01 to 136.14)	1.06 (0.01 to 130.67)	1.04 (0.06 to 17.77)	1.02 (0.04 to 23.63)	Nitroprusside	.	.	.	.	.	.	.	.	.	.	.	.	.	.	.	.	.	.	.
26	5.16 (0.05 to 530.48)	3.93 (0.06 to 278.33)	3.20 (0.05 to 192.79)	3.60 (0.05 to 251.23)	2.90 (0.05 to 162.76)	2.48 (0.03 to 197.61)	1.82 (0.03 to 95.32)	1.69 (0.03 to 107.43)	1.44 (0.03 to 82.79)	1.56 (0.02 to 130.15)	1.43 (0.02 to 90.74)	1.49 (0.02 to 133.09)	1.24 (0.02 to 63.39)	1.25 (0.02 to 65.49)	1.40 (0.01 to 195.20)	1.24 (0.02 to 69.36)	1.23 (0.01 to 101.91)	1.18 (0.01 to 148.84)	1.10 (0.02 to 56.07)	1.14 (0.00 to 296.72)	1.10 (0.00 to 293.52)	1.09 (0.00 to 282.83)	1.07 (0.02 to 56.65)	1.05 (0.02 to 69.47)	1.03 (0.01 to 127.21)	Tolvaptan	.	.	.	.	.	.	.	.	.	.	.	.	.	.	.	.	.	.
27	5.44 (0.28 to 104.17)	4.15 (0.41 to 42.33)	3.38 (0.45 to 25.20)	3.80 (0.50 to 28.93)	3.06 (0.48 to 19.68)	2.62 (0.21 to 32.42)	1.92 (0.35 to 10.60)	1.78 (0.45 to 7.08)	1.52 (0.22 to 10.29)	1.65 (0.12 to 22.40)	1.51 (0.18 to 12.50)	1.57 (0.10 to 23.67)	1.31 (0.25 to 6.84)	1.32 (0.24 to 7.31)	1.48 (0.05 to 44.67)	1.31 (0.20 to 8.36)	1.30 (0.10 to 17.42)	1.25 (0.05 to 32.48)	1.17 (0.23 to 5.98)	1.20 (0.02 to 85.45)	1.17 (0.02 to 85.10)	1.15 (0.02 to 81.36)	1.13 (0.21 to 6.20)	1.11 (0.12 to 9.96)	1.09 (0.04 to 27.48)	1.05 (0.01 to 74.20)	Dopamine	.	.	.	.	.	.	.	.	.	.	.	.	.	.	.	.	.
28	5.25 (0.45 to 61.80)	4.00 (0.76 to 21.08)	3.26 (1.00 to 10.65)	3.67 (0.72 to 18.57)	2.96 (1.19 to 7.33)	2.53 (0.36 to 17.61)	1.85 (1.09 to 3.16)	1.72 (0.44 to 6.70)	1.47 (0.53 to 4.03)	1.59 (0.21 to 12.26)	1.46 (0.38 to 5.64)	1.52 (0.17 to 13.54)	1.26 (0.91 to 1.74)	1.27 (0.73 to 2.20)	1.43 (0.07 to 28.57)	1.26 (0.52 to 3.09)	1.26 (0.17 to 9.50)	1.20 (0.07 to 20.33)	1.12 (0.93 to 1.36)	1.16 (0.02 to 59.80)	1.12 (0.02 to 59.70)	1.11 (0.02 to 56.92)	1.09 (0.60 to 1.99)	1.07 (0.24 to 4.69)	1.05 (0.06 to 17.12)	1.02 (0.02 to 51.89)	0.97 (0.19 to 5.01)	Steroid	.	.	.	.	.	.	.	.	.	.	.	.	.	.	.	.
29	5.61 (0.40 to 78.45)	4.28 (0.63 to 28.82)	3.49 (0.77 to 15.77)	3.92 (0.60 to 25.51)	3.16 (0.86 to 11.65)	2.70 (0.31 to 23.32)	1.98 (0.67 to 5.82)	1.84 (0.35 to 9.59)	1.57 (0.40 to 6.22)	1.70 (0.18 to 16.08)	1.56 (0.30 to 8.08)	1.62 (0.15 to 17.54)	1.35 (0.50 to 3.63)	1.36 (0.46 to 4.03)	1.52 (0.07 to 35.22)	1.35 (0.37 to 4.93)	1.34 (0.14 to 12.48)	1.29 (0.07 to 25.27)	1.20 (0.46 to 3.13)	1.24 (0.02 to 71.33)	1.20 (0.02 to 71.15)	1.19 (0.02 to 67.90)	1.17 (0.38 to 3.54)	1.14 (0.20 to 6.58)	1.12 (0.06 to 21.32)	1.09 (0.02 to 61.91)	1.03 (0.16 to 6.85)	1.07 (0.40 to 2.83)	siRNA	.	.	.	.	.	.	.	.	.	.	.	.	.	.	.
30	6.19 (0.52 to 73.69)	4.72 (0.88 to 25.28)	3.85 (1.15 to 12.86)	4.33 (0.84 to 22.27)	3.49 (1.47 to 8.26)	2.98 (0.42 to 21.07)	2.18 (1.22 to 3.91)	2.03 (0.51 to 8.06)	1.73 (0.61 to 4.88)	1.88 (0.24 to 14.66)	1.72 (0.43 to 6.79)	1.79 (0.20 to 16.17)	1.49 (1.00 to 2.22)	1.50 (0.82 to 2.73)	1.68 (0.08 to 34.00)	1.49 (0.59 to 3.76)	1.48 (0.19 to 11.36)	1.42 (0.08 to 24.21)	1.33 (0.98 to 1.80)	1.37 (0.03 to 71.02)	1.33 (0.02 to 70.89)	1.31 (0.03 to 67.59)	1.29 (0.68 to 2.45)	1.26 (0.28 to 5.63)	1.24 (0.08 to 20.38)	1.20 (0.02 to 61.62)	1.14 (0.22 to 6.00)	1.18 (0.82 to 1.69)	1.10 (0.40 to 3.01)	Levosimendan	.	.	.	.	.	.	.	.	.	.	.	.	.	.
31	7.54 (0.36 to 159.73)	5.74 (0.50 to 66.62)	4.68 (0.54 to 40.42)	5.27 (0.47 to 59.44)	4.24 (0.56 to 31.90)	3.63 (0.26 to 51.28)	2.66 (0.41 to 17.40)	2.47 (0.26 to 23.60)	2.11 (0.27 to 16.62)	2.28 (0.15 to 34.78)	2.09 (0.22 to 19.91)	2.18 (0.13 to 37.09)	1.81 (0.29 to 11.28)	1.82 (0.28 to 11.99)	2.05 (0.06 to 67.59)	1.81 (0.24 to 13.56)	1.80 (0.12 to 27.08)	1.73 (0.06 to 49.35)	1.61 (0.26 to 9.88)	1.67 (0.02 to 127.08)	1.61 (0.02 to 126.50)	1.60 (0.02 to 121.01)	1.57 (0.23 to 10.45)	1.53 (0.15 to 15.78)	1.51 (0.05 to 41.79)	1.46 (0.02 to 110.35)	1.39 (0.12 to 15.90)	1.44 (0.23 to 8.87)	1.34 (0.17 to 10.42)	1.22 (0.19 to 7.64)	Carvedilol	.	.	.	.	.	.	.	.	.	.	.	2.00 (0.18 to 22.41)	.
32	9.43 (0.30 to 295.78)	7.18 (0.39 to 133.90)	5.85 (0.40 to 85.64)	6.58 (0.36 to 120.00)	5.31 (0.40 to 69.55)	4.54 (0.21 to 100.01)	3.33 (0.28 to 39.15)	3.09 (0.19 to 49.06)	2.63 (0.19 to 35.86)	2.85 (0.12 to 67.12)	2.61 (0.17 to 41.41)	2.72 (0.11 to 70.52)	2.26 (0.20 to 25.68)	2.28 (0.19 to 26.94)	2.56 (0.05 to 119.66)	2.27 (0.17 to 29.59)	2.26 (0.10 to 52.36)	2.16 (0.05 to 88.56)	2.02 (0.18 to 22.59)	2.09 (0.02 to 211.33)	2.02 (0.02 to 210.00)	2.00 (0.02 to 201.29)	1.96 (0.16 to 23.40)	1.92 (0.11 to 32.37)	1.89 (0.05 to 75.21)	1.83 (0.02 to 183.61)	1.73 (0.09 to 32.01)	1.80 (0.16 to 20.24)	1.68 (0.13 to 22.56)	1.52 (0.13 to 17.36)	1.25 (0.06 to 25.60)	Force diuresis	.	.	.	.	.	.	.	.	.	.	.	.
33	10.19 (0.30 to 348.34)	7.76 (0.38 to 160.05)	6.33 (0.39 to 103.26)	7.12 (0.35 to 143.55)	5.74 (0.39 to 84.23)	4.91 (0.20 to 118.91)	3.59 (0.27 to 47.64)	3.34 (0.19 to 58.97)	2.85 (0.19 to 43.36)	3.09 (0.12 to 79.65)	2.83 (0.16 to 49.78)	2.94 (0.10 to 83.46)	2.45 (0.19 to 31.30)	2.46 (0.19 to 32.78)	2.77 (0.05 to 139.70)	2.45 (0.17 to 35.84)	2.44 (0.10 to 62.16)	2.34 (0.05 to 103.67)	2.18 (0.17 to 27.56)	2.26 (0.02 to 243.61)	2.18 (0.02 to 241.99)	2.16 (0.02 to 232.05)	2.12 (0.16 to 28.46)	2.07 (0.11 to 38.82)	2.04 (0.05 to 88.10)	1.97 (0.02 to 211.68)	1.87 (0.09 to 38.27)	1.94 (0.15 to 24.68)	1.82 (0.12 to 27.30)	1.65 (0.13 to 21.16)	1.35 (0.06 to 30.51)	1.08 (0.03 to 35.87)	Rasburicase	.	.	.	.	.	.	.	.	.	.	.
34	8.37 (0.62 to 113.62)	6.38 (0.99 to 41.26)	5.20 (1.21 to 22.34)	5.85 (0.94 to 36.50)	4.71 (1.36 to 16.35)	4.03 (0.48 to 33.56)	2.95 (1.08 to 8.06)	2.75 (0.55 to 13.64)	2.34 (0.62 to 8.76)	2.53 (0.28 to 23.17)	2.32 (0.47 to 11.49)	2.42 (0.23 to 25.32)	2.01 (0.81 to 4.99)	2.02 (0.73 to 5.58)	2.27 (0.10 to 51.26)	2.01 (0.59 to 6.92)	2.00 (0.22 to 17.98)	1.92 (0.10 to 36.73)	1.79 (0.75 to 4.29)	1.85 (0.03 to 104.39)	1.79 (0.03 to 104.14)	1.77 (0.03 to 99.37)	1.74 (0.61 to 4.92)	1.70 (0.31 to 9.38)	1.68 (0.09 to 30.97)	1.62 (0.03 to 90.59)	1.54 (0.24 to 9.81)	1.59 (0.65 to 3.89)	1.49 (0.41 to 5.44)	1.35 (0.54 to 3.40)	1.11 (0.15 to 8.29)	0.89 (0.07 to 11.58)	0.82 (0.06 to 12.00)	EPO	.	.	.	.	.	.	.	.	.	.
35	13.44 (0.23 to 770.46)	10.24 (0.28 to 380.81)	8.35 (0.27 to 255.85)	9.39 (0.26 to 342.77)	7.57 (0.27 to 212.92)	6.47 (0.15 to 275.84)	4.74 (0.18 to 122.93)	4.41 (0.13 to 144.07)	3.76 (0.13 to 108.85)	4.07 (0.09 to 183.04)	3.73 (0.11 to 121.65)	3.88 (0.08 to 189.25)	3.23 (0.13 to 81.35)	3.25 (0.12 to 84.51)	3.65 (0.05 to 295.22)	3.23 (0.12 to 90.68)	3.22 (0.07 to 143.12)	3.08 (0.04 to 222.21)	2.88 (0.12 to 71.82)	2.97 (0.02 to 479.94)	2.88 (0.02 to 475.75)	2.85 (0.02 to 457.32)	2.79 (0.11 to 73.21)	2.74 (0.08 to 93.88)	2.69 (0.04 to 189.40)	2.60 (0.02 to 417.28)	2.47 (0.07 to 91.19)	2.56 (0.10 to 64.24)	2.39 (0.08 to 68.70)	2.17 (0.09 to 54.94)	1.78 (0.04 to 71.55)	1.43 (0.03 to 79.64)	1.32 (0.02 to 79.31)	1.61 (0.06 to 45.00)	SVV guided fluid therapy	.	.	.	.	.	.	.	.	.
36	13.48 (0.24 to 771.89)	10.27 (0.28 to 381.47)	8.37 (0.27 to 256.28)	9.41 (0.26 to 343.37)	7.59 (0.27 to 213.28)	6.49 (0.15 to 276.33)	4.75 (0.18 to 123.13)	4.42 (0.14 to 144.32)	3.77 (0.13 to 109.03)	4.08 (0.09 to 183.37)	3.74 (0.11 to 121.86)	3.89 (0.08 to 189.60)	3.23 (0.13 to 81.49)	3.26 (0.13 to 84.65)	3.66 (0.05 to 295.79)	3.24 (0.12 to 90.83)	3.22 (0.07 to 143.38)	3.09 (0.04 to 222.64)	2.89 (0.12 to 71.94)	2.98 (0.02 to 480.91)	2.89 (0.02 to 476.72)	2.85 (0.02 to 458.25)	2.80 (0.11 to 73.33)	2.74 (0.08 to 94.04)	2.70 (0.04 to 189.76)	2.61 (0.02 to 418.12)	2.48 (0.07 to 91.35)	2.57 (0.10 to 64.35)	2.40 (0.08 to 68.81)	2.18 (0.09 to 55.03)	1.79 (0.04 to 71.67)	1.43 (0.03 to 79.78)	1.32 (0.02 to 79.46)	1.61 (0.06 to 45.08)	1.00 (0.01 to 94.80)	Cyclosporin	.	.	.	.	.	.	.	.
37	13.85 (0.24 to 792.24)	10.55 (0.28 to 391.48)	8.60 (0.28 to 262.99)	9.67 (0.27 to 352.38)	7.79 (0.28 to 218.85)	6.67 (0.16 to 283.60)	4.88 (0.19 to 126.34)	4.54 (0.14 to 148.10)	3.87 (0.13 to 111.88)	4.19 (0.09 to 188.20)	3.84 (0.12 to 125.06)	4.00 (0.08 to 194.59)	3.32 (0.13 to 83.61)	3.35 (0.13 to 86.86)	3.76 (0.05 to 303.61)	3.33 (0.12 to 93.21)	3.31 (0.07 to 147.15)	3.18 (0.04 to 228.52)	2.96 (0.12 to 73.82)	3.06 (0.02 to 493.69)	2.96 (0.02 to 489.40)	2.93 (0.02 to 470.43)	2.87 (0.11 to 75.24)	2.82 (0.08 to 96.50)	2.77 (0.04 to 194.78)	2.68 (0.02 to 429.24)	2.54 (0.07 to 93.74)	2.64 (0.11 to 66.02)	2.47 (0.09 to 70.61)	2.24 (0.09 to 56.47)	1.84 (0.05 to 73.56)	1.47 (0.03 to 81.89)	1.36 (0.02 to 81.56)	1.65 (0.06 to 46.26)	1.03 (0.01 to 97.32)	1.03 (0.01 to 96.98)	VRT	.	.	.	.	.	.	.
38	14.03 (0.29 to 681.23)	10.69 (0.35 to 329.76)	8.71 (0.35 to 219.09)	9.80 (0.33 to 288.28)	7.90 (0.34 to 181.35)	6.75 (0.19 to 234.04)	4.95 (0.24 to 104.13)	4.60 (0.21 to 101.82)	3.92 (0.17 to 92.88)	4.25 (0.11 to 160.07)	3.89 (0.14 to 104.57)	4.05 (0.10 to 161.79)	3.37 (0.16 to 68.78)	3.39 (0.16 to 71.60)	3.81 (0.05 to 264.57)	3.37 (0.15 to 77.22)	3.36 (0.09 to 125.09)	3.22 (0.05 to 198.30)	3.00 (0.15 to 60.68)	3.10 (0.02 to 439.37)	3.00 (0.02 to 435.82)	2.97 (0.02 to 418.62)	2.91 (0.14 to 59.44)	2.86 (0.10 to 80.93)	2.81 (0.05 to 168.87)	2.72 (0.02 to 381.94)	2.58 (0.10 to 69.09)	2.67 (0.13 to 54.29)	2.50 (0.11 to 58.58)	2.26 (0.11 to 46.46)	1.86 (0.06 to 62.21)	1.49 (0.03 to 70.33)	1.38 (0.03 to 70.27)	1.68 (0.07 to 38.32)	1.04 (0.01 to 85.26)	1.04 (0.01 to 84.96)	1.01 (0.01 to 82.61)	Fenoldopam+NAC	.	.	.	.	.	.
39	10.86 (0.53 to 222.28)	8.27 (0.74 to 91.92)	6.74 (0.82 to 55.43)	7.58 (0.70 to 81.98)	6.11 (0.86 to 43.60)	5.23 (0.38 to 70.99)	3.83 (0.62 to 23.69)	3.56 (0.39 to 32.45)	3.03 (0.40 to 22.74)	3.29 (0.22 to 48.20)	3.01 (0.33 to 27.37)	3.14 (0.19 to 51.48)	2.61 (0.44 to 15.34)	2.62 (0.42 to 16.33)	2.95 (0.09 to 94.48)	2.61 (0.37 to 18.53)	2.60 (0.18 to 37.52)	2.49 (0.09 to 68.88)	2.32 (0.40 to 13.42)	2.40 (0.03 to 178.65)	2.32 (0.03 to 177.87)	2.30 (0.03 to 170.11)	2.25 (0.36 to 14.24)	2.21 (0.22 to 21.73)	2.17 (0.08 to 58.31)	2.10 (0.03 to 155.13)	1.99 (0.18 to 21.93)	2.07 (0.35 to 12.06)	1.93 (0.26 to 14.25)	1.75 (0.30 to 10.39)	1.44 (0.12 to 17.92)	1.15 (0.06 to 22.77)	1.07 (0.05 to 23.25)	1.30 (0.18 to 9.19)	0.81 (0.02 to 31.52)	0.81 (0.02 to 31.40)	0.78 (0.02 to 30.53)	0.77 (0.02 to 25.12)	Vit.D	.	.	.	.	.
40	10.06 (0.69 to 145.75)	7.67 (1.08 to 54.25)	6.25 (1.30 to 30.07)	7.03 (1.03 to 48.07)	5.66 (1.43 to 22.40)	4.84 (0.54 to 43.67)	3.55 (1.11 to 11.35)	3.30 (0.60 to 18.18)	2.81 (0.66 to 11.92)	3.05 (0.31 to 30.06)	2.79 (0.51 to 15.33)	2.91 (0.26 to 32.71)	2.41 (0.82 to 7.13)	2.43 (0.75 to 7.85)	2.73 (0.11 to 65.07)	2.42 (0.62 to 9.50)	2.41 (0.25 to 23.34)	2.31 (0.11 to 46.77)	2.15 (0.75 to 6.16)	2.23 (0.04 to 130.91)	2.15 (0.04 to 130.55)	2.13 (0.04 to 124.61)	2.09 (0.63 to 6.90)	2.05 (0.34 to 12.44)	2.01 (0.10 to 39.46)	1.95 (0.03 to 113.62)	1.85 (0.26 to 12.91)	1.92 (0.66 to 5.57)	1.79 (0.43 to 7.42)	1.62 (0.54 to 4.85)	1.33 (0.16 to 10.84)	1.07 (0.08 to 14.86)	0.99 (0.06 to 15.37)	1.20 (0.31 to 4.71)	0.75 (0.03 to 22.09)	0.75 (0.03 to 22.01)	0.73 (0.02 to 21.39)	0.72 (0.03 to 17.32)	0.93 (0.12 to 7.16)	Dexmedetomidine	.	.	.	.
41	11.24 (0.62 to 203.46)	8.56 (0.90 to 81.39)	6.98 (1.02 to 47.91)	7.85 (0.85 to 72.45)	6.33 (1.08 to 37.14)	5.41 (0.46 to 63.66)	3.96 (0.79 to 19.84)	3.69 (0.48 to 28.30)	3.14 (0.51 to 19.47)	3.40 (0.27 to 43.41)	3.12 (0.41 to 23.86)	3.25 (0.23 to 46.64)	2.70 (0.57 to 12.75)	2.72 (0.54 to 13.68)	3.05 (0.11 to 87.91)	2.70 (0.46 to 15.77)	2.69 (0.21 to 33.76)	2.58 (0.10 to 63.78)	2.41 (0.52 to 11.13)	2.49 (0.04 to 169.82)	2.41 (0.03 to 169.17)	2.38 (0.04 to 161.68)	2.33 (0.46 to 11.95)	2.29 (0.27 to 19.06)	2.25 (0.09 to 53.94)	2.18 (0.03 to 147.43)	2.07 (0.22 to 19.40)	2.14 (0.46 to 10.02)	2.00 (0.33 to 12.18)	1.81 (0.38 to 8.65)	1.49 (0.14 to 15.98)	1.19 (0.07 to 20.81)	1.10 (0.06 to 21.34)	1.34 (0.23 to 7.82)	0.84 (0.02 to 29.50)	0.83 (0.02 to 29.39)	0.81 (0.02 to 28.57)	0.80 (0.03 to 23.38)	1.04 (0.10 to 10.62)	1.12 (0.17 to 7.15)	ABT-719	.	.	.
42	9.33 (0.75 to 115.71)	7.11 (1.25 to 40.45)	5.79 (1.60 to 21.03)	6.52 (1.19 to 35.68)	5.25 (1.85 to 14.88)	4.49 (0.60 to 33.43)	3.29 (1.57 to 6.88)	3.06 (0.72 to 13.06)	2.61 (0.84 to 8.09)	2.83 (0.34 to 23.20)	2.59 (0.61 to 11.00)	2.70 (0.28 to 25.52)	2.24 (1.22 to 4.10)	2.26 (1.06 to 4.78)	2.54 (0.12 to 53.00)	2.24 (0.80 to 6.29)	2.23 (0.28 to 17.99)	2.14 (0.12 to 37.81)	2.00 (1.16 to 3.45)	2.07 (0.04 to 109.82)	2.00 (0.04 to 109.60)	1.98 (0.04 to 104.53)	1.94 (0.88 to 4.26)	1.90 (0.40 to 9.08)	1.87 (0.11 to 31.85)	1.81 (0.03 to 95.29)	1.71 (0.31 to 9.61)	1.78 (1.00 to 3.17)	1.66 (0.55 to 5.00)	1.51 (0.81 to 2.81)	1.24 (0.19 to 8.21)	0.99 (0.08 to 11.77)	0.92 (0.07 to 12.25)	1.11 (0.40 to 3.12)	0.69 (0.03 to 18.14)	0.69 (0.03 to 18.07)	0.67 (0.03 to 17.57)	0.67 (0.03 to 14.12)	0.86 (0.14 to 5.39)	0.93 (0.28 to 3.03)	0.83 (0.16 to 4.22)	Natriuretic peptide	.	.
43	15.08 (0.53 to 431.15)	11.49 (0.69 to 191.88)	9.36 (0.72 to 121.45)	10.53 (0.65 to 171.81)	8.49 (0.73 to 98.10)	7.26 (0.37 to 144.20)	5.32 (0.52 to 54.91)	4.94 (0.35 to 69.84)	4.21 (0.35 to 50.68)	4.57 (0.21 to 96.98)	4.18 (0.30 to 58.94)	4.36 (0.19 to 102.21)	3.62 (0.36 to 35.94)	3.64 (0.35 to 37.79)	4.10 (0.10 to 176.15)	3.63 (0.32 to 41.73)	3.61 (0.17 to 75.63)	3.46 (0.09 to 129.97)	3.23 (0.33 to 31.59)	3.34 (0.04 to 315.52)	3.23 (0.03 to 313.66)	3.19 (0.03 to 300.51)	3.13 (0.30 to 32.85)	3.07 (0.20 to 46.20)	3.02 (0.08 to 110.31)	2.92 (0.03 to 274.10)	2.77 (0.17 to 45.85)	2.87 (0.29 to 28.32)	2.69 (0.23 to 31.87)	2.43 (0.24 to 24.31)	2.00 (0.18 to 22.41)	1.60 (0.06 to 44.33)	1.48 (0.05 to 44.82)	1.80 (0.16 to 20.70)	1.12 (0.02 to 57.90)	1.12 (0.02 to 57.69)	1.09 (0.02 to 56.09)	1.07 (0.02 to 46.79)	1.39 (0.08 to 24.67)	1.50 (0.12 to 18.46)	1.34 (0.09 to 20.93)	1.62 (0.15 to 16.86)	NAC+Carvedilol	.
44	26.03 (0.50 to 1364.38)	19.82 (0.59 to 667.01)	16.16 (0.59 to 445.52)	18.17 (0.55 to 600.08)	14.65 (0.58 to 369.74)	12.53 (0.32 to 484.97)	9.18 (0.40 to 212.86)	8.53 (0.29 to 251.39)	7.27 (0.28 to 189.20)	7.88 (0.19 to 322.27)	7.22 (0.25 to 212.26)	7.52 (0.17 to 333.87)	6.24 (0.28 to 140.73)	6.29 (0.27 to 146.35)	7.07 (0.09 to 526.54)	6.26 (0.25 to 157.45)	6.23 (0.15 to 251.91)	5.97 (0.09 to 395.44)	5.57 (0.25 to 124.19)	5.76 (0.04 to 865.74)	5.57 (0.04 to 858.49)	5.51 (0.04 to 824.89)	5.40 (0.23 to 126.81)	5.30 (0.17 to 164.04)	5.21 (0.08 to 336.89)	5.04 (0.03 to 752.64)	4.78 (0.14 to 159.69)	4.96 (0.22 to 111.11)	4.64 (0.18 to 119.37)	4.20 (0.19 to 95.06)	3.45 (0.09 to 125.59)	2.76 (0.05 to 140.94)	2.55 (0.05 to 140.60)	3.11 (0.12 to 78.14)	1.94 (0.02 to 169.25)	1.93 (0.02 to 168.66)	1.88 (0.02 to 164.00)	1.86 (0.02 to 139.63)	2.40 (0.07 to 84.72)	2.59 (0.10 to 68.53)	2.32 (0.07 to 73.78)	2.79 (0.12 to 65.18)	1.73 (0.04 to 81.27)	Minocycline

## Sheet: Document 4
Additional profile 6_netleague_icuLOS
	V1	V2	V3	V4	V5	V6	V7	V8	V9	V10	V11	V12	V13	V14	V15	V16	V17	V18	V19	V20	V21	V22	V23	V24	V25	V26	V27	V28	V29	V30	V31	V32	V33	V34
1	KDIGO bundle	.	.	.	.	.	.	0.55 (-0.16 to 1.26)	.	.	.	.	.	.	.	.	.	.	.	.	.	.	.	.	.	.	.	.	.	.	.	.	.	.
2	0.12 (-0.67 to 0.92)	NAC	.	.	.	.	0.21 (-0.69 to 1.11)	0.41 ( 0.04 to 0.78)	0.27 (-0.62 to 1.16)	.	.	.	.	.	.	.	.	.	.	.	.	.	.	.	.	.	.	.	.	.	.	2.33 ( 0.31 to 4.35)	.	2.95 ( 0.83 to 5.07)
3	-0.03 (-1.19 to 1.13)	-0.15 (-1.14 to 0.83)	Mannitol	.	.	.	.	0.58 (-0.34 to 1.50)	.	.	.	.	.	.	.	.	.	.	.	.	.	.	.	.	.	.	.	.	.	.	.	.	.	.
4	0.38 (-0.46 to 1.21)	0.25 (-0.31 to 0.82)	0.41 (-0.61 to 1.43)	Statin	.	.	.	0.17 (-0.26 to 0.61)	.	.	.	.	.	.	.	.	.	.	.	.	.	.	.	.	.	.	.	.	.	.	.	.	.	.
5	0.42 (-0.42 to 1.27)	0.30 (-0.28 to 0.88)	0.45 (-0.58 to 1.48)	0.05 (-0.59 to 0.68)	Bicarbonate	.	.	0.13 (-0.33 to 0.59)	.	.	.	.	.	.	.	.	.	.	.	.	.	.	.	.	.	.	.	.	.	.	.	.	.	.
6	0.40 (-0.69 to 1.49)	0.28 (-0.62 to 1.18)	0.43 (-0.81 to 1.67)	0.02 (-0.91 to 0.96)	-0.02 (-0.97 to 0.92)	Restrictive transfusion	.	0.15 (-0.67 to 0.97)	.	.	.	.	.	.	.	.	.	.	.	.	.	.	.	.	.	.	.	.	.	.	.	.	.	.
7	0.49 (-0.47 to 1.44)	0.36 (-0.28 to 1.01)	0.52 (-0.60 to 1.63)	0.11 (-0.66 to 0.88)	0.06 (-0.72 to 0.85)	0.09 (-0.96 to 1.13)	Vit.C	-0.11 (-0.91 to 0.68)	0.06 (-0.79 to 0.91)	.	.	.	.	.	.	.	.	.	.	.	.	.	.	.	.	.	.	.	.	.	.	.	.	.
8	0.55 (-0.16 to 1.26)	0.43 ( 0.07 to 0.78)	0.58 (-0.34 to 1.50)	0.17 (-0.26 to 0.61)	0.13 (-0.33 to 0.59)	0.15 (-0.67 to 0.97)	0.06 (-0.57 to 0.70)	Control	0.90 (-1.00 to 2.80)	-0.00 (-0.80 to 0.80)	0.00 (-0.99 to 0.99)	0.04 (-0.76 to 0.84)	0.06 (-0.38 to 0.51)	0.05 (-1.14 to 1.24)	0.13 (-0.71 to 0.97)	0.19 (-0.25 to 0.62)	0.23 ( 0.03 to 0.44)	.	0.35 (-0.35 to 1.05)	0.37 (-0.51 to 1.25)	0.39 (-0.26 to 1.03)	0.30 (-0.69 to 1.29)	0.20 (-2.36 to 2.76)	1.30 (-2.37 to 4.97)	0.64 ( 0.27 to 1.01)	0.76 ( 0.14 to 1.37)	0.94 (-0.37 to 2.25)	1.00 (-0.50 to 2.50)	0.80 ( 0.25 to 1.36)	0.91 (-0.17 to 1.99)	1.00 ( 0.02 to 1.98)	1.20 (-0.90 to 3.30)	1.30 ( 0.29 to 2.31)	1.24 ( 0.58 to 1.90)
9	0.53 (-0.56 to 1.63)	0.41 (-0.40 to 1.22)	0.56 (-0.68 to 1.81)	0.16 (-0.79 to 1.10)	0.11 (-0.84 to 1.07)	0.13 (-1.04 to 1.31)	0.05 (-0.75 to 0.84)	-0.02 (-0.85 to 0.82)	Selenium	.	.	.	.	.	.	.	.	.	.	.	.	.	.	.	.	.	.	.	.	.	.	.	.	.
10	0.55 (-0.52 to 1.62)	0.43 (-0.45 to 1.30)	0.58 (-0.64 to 1.80)	0.17 (-0.74 to 1.09)	0.13 (-0.80 to 1.05)	0.15 (-1.00 to 1.30)	0.06 (-0.96 to 1.09)	0.00 (-0.80 to 0.80)	0.02 (-1.14 to 1.17)	Albumin	.	.	.	.	.	.	.	.	.	.	.	.	.	.	.	.	.	.	.	.	.	.	.	.
11	0.55 (-0.67 to 1.77)	0.43 (-0.62 to 1.48)	0.58 (-0.77 to 1.93)	0.17 (-0.91 to 1.26)	0.13 (-0.96 to 1.22)	0.15 (-1.14 to 1.44)	0.06 (-1.11 to 1.24)	0.00 (-0.99 to 0.99)	0.02 (-1.28 to 1.31)	-0.00 (-1.27 to 1.27)	Dobutamine	.	.	.	.	.	.	.	.	.	.	.	.	.	.	.	.	.	.	.	.	.	.	.
12	0.59 (-0.48 to 1.66)	0.47 (-0.41 to 1.34)	0.62 (-0.60 to 1.84)	0.21 (-0.70 to 1.13)	0.17 (-0.75 to 1.09)	0.19 (-0.96 to 1.34)	0.10 (-0.92 to 1.13)	0.04 (-0.76 to 0.84)	0.06 (-1.10 to 1.21)	0.04 (-1.09 to 1.17)	0.04 (-1.23 to 1.31)	EA-230	.	.	.	.	.	.	.	.	.	.	.	.	.	.	.	.	.	.	.	.	.	.
13	0.61 (-0.22 to 1.45)	0.49 (-0.08 to 1.06)	0.64 (-0.38 to 1.67)	0.24 (-0.39 to 0.86)	0.19 (-0.45 to 0.83)	0.21 (-0.73 to 1.15)	0.13 (-0.65 to 0.90)	0.06 (-0.38 to 0.51)	0.08 (-0.87 to 1.03)	0.06 (-0.85 to 0.98)	0.06 (-1.02 to 1.15)	0.02 (-0.89 to 0.94)	Steroid	.	.	.	.	.	.	.	.	.	.	.	.	.	.	.	.	.	.	.	.	.
14	0.60 (-0.78 to 1.98)	0.48 (-0.76 to 1.72)	0.63 (-0.87 to 2.13)	0.22 (-1.04 to 1.49)	0.18 (-1.09 to 1.45)	0.20 (-1.24 to 1.64)	0.11 (-1.23 to 1.46)	0.05 (-1.14 to 1.24)	0.07 (-1.38 to 1.52)	0.05 (-1.38 to 1.48)	0.05 (-1.49 to 1.59)	0.01 (-1.42 to 1.44)	-0.01 (-1.28 to 1.25)	Calorie-restricted diet	.	.	.	.	.	.	.	.	.	.	.	.	.	.	.	.	.	.	.	.
15	0.68 (-0.42 to 1.78)	0.56 (-0.36 to 1.47)	0.71 (-0.54 to 1.96)	0.30 (-0.65 to 1.25)	0.26 (-0.70 to 1.22)	0.28 (-0.90 to 1.46)	0.19 (-0.86 to 1.25)	0.13 (-0.71 to 0.97)	0.15 (-1.04 to 1.33)	0.13 (-1.03 to 1.29)	0.13 (-1.17 to 1.43)	0.09 (-1.07 to 1.25)	0.07 (-0.88 to 1.02)	0.08 (-1.37 to 1.53)	SVV guided fluid therapy	.	.	.	.	.	.	.	.	.	.	.	.	.	.	.	.	.	.	.
16	0.74 (-0.09 to 1.57)	0.61 ( 0.05 to 1.17)	0.77 (-0.25 to 1.78)	0.36 (-0.26 to 0.98)	0.31 (-0.32 to 0.95)	0.34 (-0.60 to 1.27)	0.25 (-0.52 to 1.02)	0.19 (-0.25 to 0.62)	0.20 (-0.74 to 1.14)	0.19 (-0.72 to 1.10)	0.19 (-0.89 to 1.27)	0.15 (-0.76 to 1.05)	0.12 (-0.50 to 0.74)	0.14 (-1.13 to 1.40)	0.06 (-0.89 to 1.00)	Dexmedetomidine	.	.	.	.	.	.	.	.	.	.	.	.	.	.	.	.	.	.
17	0.79 ( 0.05 to 1.52)	0.66 ( 0.25 to 1.07)	0.81 (-0.13 to 1.76)	0.41 (-0.08 to 0.89)	0.36 (-0.14 to 0.87)	0.38 (-0.47 to 1.23)	0.30 (-0.37 to 0.96)	0.23 ( 0.03 to 0.44)	0.25 (-0.61 to 1.11)	0.23 (-0.59 to 1.06)	0.23 (-0.78 to 1.24)	0.19 (-0.63 to 1.02)	0.17 (-0.32 to 0.66)	0.18 (-1.02 to 1.39)	0.10 (-0.76 to 0.97)	0.05 (-0.43 to 0.52)	RIPC	.	.	.	.	.	.	.	.	.	.	.	.	.	.	.	.	.
18	0.94 (-0.54 to 2.42)	0.82 (-0.53 to 2.16)	0.97 (-0.62 to 2.56)	0.56 (-0.81 to 1.93)	0.52 (-0.86 to 1.90)	0.54 (-1.00 to 2.08)	0.45 (-0.99 to 1.90)	0.39 (-0.91 to 1.69)	0.41 (-1.14 to 1.95)	0.39 (-1.14 to 1.91)	0.39 (-1.24 to 2.02)	0.35 (-1.17 to 1.87)	0.33 (-1.04 to 1.70)	0.34 (-1.42 to 2.10)	0.26 (-1.29 to 1.81)	0.20 (-1.16 to 1.57)	0.16 (-1.16 to 1.47)	Balanced solution	.	.	0.00 (-1.13 to 1.13)	.	.	.	.	.	.	.	.	.	.	.	.	.
19	0.90 (-0.10 to 1.90)	0.78 (-0.01 to 1.56)	0.93 (-0.23 to 2.09)	0.52 (-0.30 to 1.35)	0.48 (-0.36 to 1.32)	0.50 (-0.58 to 1.58)	0.41 (-0.53 to 1.36)	0.35 (-0.35 to 1.05)	0.37 (-0.72 to 1.46)	0.35 (-0.71 to 1.41)	0.35 (-0.86 to 1.56)	0.31 (-0.75 to 1.37)	0.29 (-0.54 to 1.12)	0.30 (-1.08 to 1.68)	0.22 (-0.88 to 1.31)	0.16 (-0.66 to 0.99)	0.12 (-0.61 to 0.84)	-0.04 (-1.51 to 1.43)	Methylxanthines	.	.	.	.	.	.	.	.	.	.	.	.	.	.	.
20	0.92 (-0.21 to 2.05)	0.80 (-0.15 to 1.75)	0.95 (-0.33 to 2.23)	0.54 (-0.44 to 1.53)	0.50 (-0.50 to 1.49)	0.52 (-0.69 to 1.73)	0.43 (-0.65 to 1.52)	0.37 (-0.51 to 1.25)	0.39 (-0.83 to 1.60)	0.37 (-0.82 to 1.56)	0.37 (-0.96 to 1.70)	0.33 (-0.86 to 1.52)	0.31 (-0.68 to 1.30)	0.32 (-1.16 to 1.80)	0.24 (-0.98 to 1.46)	0.18 (-0.80 to 1.17)	0.14 (-0.77 to 1.04)	-0.02 (-1.59 to 1.55)	0.02 (-1.11 to 1.15)	Tolvaptan	.	.	.	.	.	.	.	.	.	.	.	.	.	.
21	0.94 (-0.02 to 1.90)	0.82 ( 0.08 to 1.55)	0.97 (-0.16 to 2.09)	0.56 (-0.22 to 1.34)	0.52 (-0.27 to 1.31)	0.54 (-0.51 to 1.59)	0.45 (-0.45 to 1.36)	0.39 (-0.26 to 1.03)	0.41 (-0.65 to 1.46)	0.39 (-0.64 to 1.42)	0.39 (-0.79 to 1.57)	0.35 (-0.68 to 1.38)	0.33 (-0.46 to 1.11)	0.34 (-1.01 to 1.69)	0.26 (-0.80 to 1.32)	0.20 (-0.57 to 0.98)	0.16 (-0.52 to 0.83)	0.00 (-1.13 to 1.13)	0.04 (-0.91 to 0.99)	0.02 (-1.07 to 1.11)	Synthetic colloids	.	.	.	.	.	.	.	.	.	.	.	.	.
22	0.98 (-0.21 to 2.16)	0.85 (-0.16 to 1.87)	1.01 (-0.32 to 2.33)	0.60 (-0.44 to 1.65)	0.56 (-0.50 to 1.61)	0.58 (-0.68 to 1.83)	0.49 (-0.65 to 1.63)	0.43 (-0.52 to 1.38)	0.44 (-0.82 to 1.71)	0.43 (-0.81 to 1.67)	0.43 (-0.94 to 1.80)	0.39 (-0.85 to 1.63)	0.36 (-0.68 to 1.41)	0.38 (-1.14 to 1.90)	0.30 (-0.97 to 1.57)	0.24 (-0.80 to 1.28)	0.19 (-0.78 to 1.16)	0.04 (-1.57 to 1.65)	0.08 (-1.10 to 1.26)	0.06 (-1.24 to 1.35)	0.04 (-1.11 to 1.18)	Furosemide	-0.50 (-2.37 to 1.37)	.	.	.	.	.	.	.	.	.	.	.
23	1.04 (-0.64 to 2.72)	0.91 (-0.64 to 2.47)	1.07 (-0.71 to 2.84)	0.66 (-0.92 to 2.24)	0.62 (-0.97 to 2.20)	0.64 (-1.09 to 2.37)	0.55 (-1.09 to 2.20)	0.49 (-1.03 to 2.01)	0.50 (-1.23 to 2.24)	0.49 (-1.23 to 2.20)	0.49 (-1.33 to 2.30)	0.45 (-1.27 to 2.16)	0.42 (-1.16 to 2.01)	0.44 (-1.49 to 2.36)	0.36 (-1.38 to 2.09)	0.30 (-1.28 to 1.88)	0.25 (-1.28 to 1.79)	0.10 (-1.90 to 2.10)	0.14 (-1.54 to 1.81)	0.12 (-1.64 to 1.87)	0.10 (-1.55 to 1.75)	0.06 (-1.45 to 1.57)	Dopamine	.	.	.	.	.	.	.	.	.	.	0.00 (-2.22 to 2.22)
24	1.85 (-1.88 to 5.59)	1.73 (-1.96 to 5.41)	1.88 (-1.90 to 5.66)	1.47 (-2.22 to 5.17)	1.43 (-2.27 to 5.12)	1.45 (-2.31 to 5.21)	1.36 (-2.36 to 5.09)	1.30 (-2.37 to 4.97)	1.32 (-2.44 to 5.08)	1.30 (-2.45 to 5.05)	1.30 (-2.50 to 5.10)	1.26 (-2.49 to 5.01)	1.24 (-2.46 to 4.93)	1.25 (-2.60 to 5.10)	1.17 (-2.59 to 4.93)	1.11 (-2.58 to 4.81)	1.07 (-2.61 to 4.74)	0.91 (-2.98 to 4.80)	0.95 (-2.78 to 4.68)	0.93 (-2.84 to 4.70)	0.91 (-2.81 to 4.63)	0.87 (-2.91 to 4.66)	0.81 (-3.16 to 4.78)	Minocycline	.	.	.	.	.	.	.	.	.	.
25	1.19 ( 0.39 to 1.99)	1.07 ( 0.55 to 1.58)	1.22 ( 0.23 to 2.21)	0.81 ( 0.24 to 1.39)	0.77 ( 0.18 to 1.36)	0.79 (-0.12 to 1.69)	0.70 (-0.03 to 1.44)	0.64 ( 0.27 to 1.01)	0.66 (-0.26 to 1.57)	0.64 (-0.24 to 1.52)	0.64 (-0.42 to 1.70)	0.60 (-0.28 to 1.48)	0.58 ( 0.00 to 1.16)	0.59 (-0.65 to 1.83)	0.51 (-0.41 to 1.43)	0.45 (-0.12 to 1.02)	0.41 (-0.02 to 0.83)	0.25 (-1.10 to 1.60)	0.29 (-0.50 to 1.08)	0.27 (-0.69 to 1.23)	0.25 (-0.49 to 0.99)	0.21 (-0.81 to 1.23)	0.15 (-1.41 to 1.72)	-0.66 (-4.35 to 3.02)	Levosimendan	.	.	.	.	.	.	.	.	.
26	1.31 ( 0.37 to 2.25)	1.19 ( 0.47 to 1.90)	1.34 ( 0.23 to 2.45)	0.93 ( 0.18 to 1.69)	0.89 ( 0.12 to 1.66)	0.91 (-0.12 to 1.94)	0.82 (-0.06 to 1.71)	0.76 ( 0.14 to 1.37)	0.77 (-0.26 to 1.81)	0.76 (-0.25 to 1.77)	0.76 (-0.41 to 1.92)	0.72 (-0.29 to 1.73)	0.70 (-0.06 to 1.46)	0.71 (-0.63 to 2.04)	0.63 (-0.42 to 1.67)	0.57 (-0.18 to 1.32)	0.52 (-0.12 to 1.17)	0.37 (-1.07 to 1.81)	0.41 (-0.52 to 1.34)	0.39 (-0.69 to 1.46)	0.37 (-0.52 to 1.26)	0.33 (-0.80 to 1.46)	0.27 (-1.37 to 1.91)	-0.54 (-4.26 to 3.18)	0.12 (-0.60 to 0.84)	Natriuretic peptide	.	.	.	.	.	.	.	.
27	1.49 ( 0.00 to 2.98)	1.37 ( 0.01 to 2.73)	1.52 (-0.08 to 3.12)	1.11 (-0.27 to 2.50)	1.07 (-0.32 to 2.46)	1.09 (-0.46 to 2.64)	1.01 (-0.45 to 2.46)	0.94 (-0.37 to 2.25)	0.96 (-0.60 to 2.51)	0.94 (-0.60 to 2.48)	0.94 (-0.70 to 2.58)	0.90 (-0.64 to 2.44)	0.88 (-0.51 to 2.26)	0.89 (-0.88 to 2.66)	0.81 (-0.75 to 2.37)	0.75 (-0.63 to 2.14)	0.71 (-0.62 to 2.03)	0.55 (-1.29 to 2.40)	0.59 (-0.90 to 2.08)	0.57 (-1.01 to 2.15)	0.55 (-0.91 to 2.01)	0.51 (-1.10 to 2.13)	0.45 (-1.55 to 2.46)	-0.36 (-4.25 to 3.54)	0.30 (-1.06 to 1.66)	0.18 (-1.27 to 1.63)	Autologous platelet-rich plasma	.	.	.	.	.	.	.
28	1.55 (-0.10 to 3.21)	1.43 (-0.11 to 2.97)	1.58 (-0.18 to 3.34)	1.17 (-0.39 to 2.73)	1.13 (-0.44 to 2.69)	1.15 (-0.56 to 2.86)	1.06 (-0.56 to 2.69)	1.00 (-0.50 to 2.50)	1.02 (-0.70 to 2.73)	1.00 (-0.70 to 2.70)	1.00 (-0.79 to 2.79)	0.96 (-0.74 to 2.66)	0.94 (-0.62 to 2.50)	0.95 (-0.96 to 2.86)	0.87 (-0.85 to 2.59)	0.81 (-0.74 to 2.37)	0.77 (-0.74 to 2.28)	0.61 (-1.37 to 2.59)	0.65 (-1.00 to 2.30)	0.63 (-1.11 to 2.37)	0.61 (-1.02 to 2.24)	0.57 (-1.20 to 2.34)	0.51 (-1.62 to 2.65)	-0.30 (-4.26 to 3.66)	0.36 (-1.18 to 1.90)	0.24 (-1.38 to 1.86)	0.06 (-1.93 to 2.05)	Ethyl pyruvate	.	.	.	.	.	.
29	1.36 ( 0.45 to 2.26)	1.23 ( 0.57 to 1.89)	1.38 ( 0.31 to 2.46)	0.98 ( 0.27 to 1.69)	0.93 ( 0.21 to 1.66)	0.95 (-0.04 to 1.95)	0.87 ( 0.02 to 1.71)	0.80 ( 0.25 to 1.36)	0.82 (-0.18 to 1.83)	0.80 (-0.17 to 1.78)	0.80 (-0.33 to 1.94)	0.76 (-0.21 to 1.74)	0.74 ( 0.03 to 1.46)	0.75 (-0.56 to 2.06)	0.67 (-0.34 to 1.68)	0.62 (-0.09 to 1.32)	0.57 (-0.02 to 1.16)	0.41 (-1.00 to 1.83)	0.45 (-0.44 to 1.35)	0.43 (-0.61 to 1.48)	0.41 (-0.44 to 1.27)	0.38 (-0.72 to 1.48)	0.32 (-1.30 to 1.94)	-0.50 (-4.21 to 3.21)	0.16 (-0.50 to 0.83)	0.05 (-0.79 to 0.88)	-0.14 (-1.56 to 1.29)	-0.20 (-1.79 to 1.40)	EPO	.	.	.	.	.
30	1.46 ( 0.17 to 2.76)	1.34 ( 0.20 to 2.48)	1.49 ( 0.07 to 2.91)	1.08 (-0.09 to 2.25)	1.04 (-0.14 to 2.22)	1.06 (-0.30 to 2.42)	0.97 (-0.28 to 2.23)	0.91 (-0.17 to 1.99)	0.93 (-0.44 to 2.30)	0.91 (-0.44 to 2.26)	0.91 (-0.56 to 2.38)	0.87 (-0.48 to 2.22)	0.85 (-0.32 to 2.02)	0.86 (-0.75 to 2.47)	0.78 (-0.59 to 2.15)	0.72 (-0.44 to 1.89)	0.68 (-0.43 to 1.78)	0.52 (-1.17 to 2.21)	0.56 (-0.73 to 1.85)	0.54 (-0.86 to 1.94)	0.52 (-0.74 to 1.78)	0.48 (-0.96 to 1.92)	0.42 (-1.44 to 2.29)	-0.39 (-4.21 to 3.43)	0.27 (-0.87 to 1.42)	0.15 (-1.09 to 1.40)	-0.03 (-1.73 to 1.67)	-0.09 (-1.94 to 1.76)	0.11 (-1.11 to 1.33)	Vit.D	.	.	.	.
31	1.55 ( 0.34 to 2.76)	1.43 ( 0.38 to 2.47)	1.58 ( 0.23 to 2.93)	1.17 ( 0.10 to 2.25)	1.13 ( 0.04 to 2.21)	1.15 (-0.13 to 2.43)	1.06 (-0.10 to 2.23)	1.00 ( 0.02 to 1.98)	1.02 (-0.27 to 2.31)	1.00 (-0.27 to 2.27)	1.00 (-0.39 to 2.39)	0.96 (-0.31 to 2.23)	0.94 (-0.14 to 2.02)	0.95 (-0.59 to 2.49)	0.87 (-0.42 to 2.16)	0.81 (-0.26 to 1.89)	0.77 (-0.24 to 1.77)	0.61 (-1.02 to 2.24)	0.65 (-0.55 to 1.86)	0.63 (-0.69 to 1.95)	0.61 (-0.56 to 1.78)	0.57 (-0.79 to 1.94)	0.51 (-1.30 to 2.32)	-0.30 (-4.10 to 3.50)	0.36 (-0.69 to 1.41)	0.24 (-0.92 to 1.40)	0.06 (-1.58 to 1.70)	-0.00 (-1.79 to 1.79)	0.20 (-0.93 to 1.32)	0.09 (-1.37 to 1.55)	Spironolactone	.	.	.
32	1.80 ( 0.01 to 3.60)	1.68 ( 0.02 to 3.34)	1.83 (-0.06 to 3.72)	1.43 (-0.28 to 3.13)	1.38 (-0.33 to 3.10)	1.40 (-0.44 to 3.25)	1.32 (-0.44 to 3.07)	1.25 (-0.40 to 2.90)	1.27 (-0.56 to 3.10)	1.25 (-0.58 to 3.09)	1.25 (-0.67 to 3.18)	1.21 (-0.62 to 3.05)	1.19 (-0.52 to 2.90)	1.20 (-0.83 to 3.24)	1.12 (-0.73 to 2.98)	1.07 (-0.64 to 2.77)	1.02 (-0.64 to 2.68)	0.86 (-1.24 to 2.96)	0.90 (-0.89 to 2.70)	0.88 (-0.99 to 2.75)	0.86 (-0.91 to 2.64)	0.83 (-1.07 to 2.72)	0.77 (-1.45 to 2.98)	-0.05 (-4.07 to 3.97)	0.61 (-1.08 to 2.31)	0.49 (-1.27 to 2.26)	0.31 (-1.80 to 2.42)	0.25 (-1.98 to 2.48)	0.45 (-1.29 to 2.19)	0.34 (-1.63 to 2.32)	0.25 (-1.67 to 2.17)	Fenoldopam+NAC	.	0.62 (-1.42 to 2.66)
33	1.85 ( 0.62 to 3.08)	1.73 ( 0.66 to 2.80)	1.88 ( 0.52 to 3.24)	1.47 ( 0.38 to 2.57)	1.43 ( 0.32 to 2.54)	1.45 ( 0.15 to 2.75)	1.36 ( 0.17 to 2.56)	1.30 ( 0.29 to 2.31)	1.32 ( 0.01 to 2.63)	1.30 ( 0.01 to 2.59)	1.30 (-0.11 to 2.71)	1.26 (-0.03 to 2.55)	1.24 ( 0.14 to 2.34)	1.25 (-0.31 to 2.81)	1.17 (-0.14 to 2.48)	1.11 ( 0.02 to 2.21)	1.07 ( 0.04 to 2.09)	0.91 (-0.73 to 2.55)	0.95 (-0.28 to 2.18)	0.93 (-0.41 to 2.27)	0.91 (-0.29 to 2.11)	0.87 (-0.51 to 2.26)	0.81 (-1.01 to 2.64)	-0.00 (-3.80 to 3.80)	0.66 (-0.41 to 1.73)	0.54 (-0.64 to 1.72)	0.36 (-1.29 to 2.01)	0.30 (-1.50 to 2.10)	0.50 (-0.65 to 1.65)	0.39 (-1.09 to 1.87)	0.30 (-1.11 to 1.71)	0.05 (-1.89 to 1.98)	Vit.E+allopurinol	.
34	1.79 ( 0.84 to 2.74)	1.67 ( 0.95 to 2.38)	1.82 ( 0.70 to 2.94)	1.41 ( 0.64 to 2.18)	1.37 ( 0.59 to 2.15)	1.39 ( 0.35 to 2.43)	1.31 ( 0.41 to 2.20)	1.24 ( 0.61 to 1.87)	1.26 ( 0.21 to 2.30)	1.24 ( 0.22 to 2.26)	1.24 ( 0.07 to 2.42)	1.20 ( 0.18 to 2.22)	1.18 ( 0.40 to 1.95)	1.19 (-0.15 to 2.53)	1.11 ( 0.06 to 2.16)	1.05 ( 0.29 to 1.82)	1.01 ( 0.34 to 1.67)	0.85 (-0.59 to 2.30)	0.89 (-0.05 to 1.83)	0.87 (-0.22 to 1.96)	0.85 (-0.05 to 1.75)	0.81 (-0.29 to 1.92)	0.75 (-0.78 to 2.29)	-0.06 (-3.78 to 3.66)	0.60 (-0.13 to 1.34)	0.48 (-0.40 to 1.37)	0.30 (-1.16 to 1.76)	0.24 (-1.38 to 1.87)	0.44 (-0.41 to 1.28)	0.33 (-0.92 to 1.59)	0.24 (-0.93 to 1.41)	-0.01 (-1.70 to 1.68)	-0.06 (-1.25 to 1.13)	Fenoldopam

## Sheet: Document 5
Additional profile 7_netleague_HospitalLOS
	V1	V2	V3	V4	V5	V6	V7	V8	V9	V10	V11	V12	V13	V14	V15	V16	V17	V18	V19	V20	V21	V22	V23	V24	V25	V26	V27	V28	V29	V30	V31
1	NAC	.	.	0.51 ( -1.09 to 2.11)	0.49 ( -0.30 to 1.29)	0.46 ( -1.14 to 2.06)	.	.	.	.	.	.	.	2.87 ( 0.40 to 5.34)	.	.	.	.	.	.	.	.	.	3.20 ( 0.81 to 5.59)	.	.	.	.	.	.	.
2	-3.59 (-14.30 to 7.13)	Furosemide	.	.	4.90 ( -5.83 to 15.63)	.	.	.	.	.	.	.	.	.	.	.	.	2.90 ( -8.15 to 13.95)	.	.	.	.	.	.	.	.	.	.	.	.	.
3	0.20 ( -1.20 to 1.61)	3.79 ( -6.96 to 14.55)	Bicarbonate	.	0.45 ( -0.73 to 1.63)	.	.	.	.	.	.	.	.	.	.	.	.	.	.	.	.	.	.	.	.	.	.	.	.	.	.
4	0.50 ( -0.69 to 1.69)	4.09 ( -6.66 to 14.84)	0.30 ( -1.35 to 1.94)	Vit.C	0.01 ( -1.32 to 1.35)	-0.05 ( -1.55 to 1.45)	.	.	.	.	.	.	.	.	.	.	.	.	.	.	.	.	.	.	.	.	.	.	.	.	.
5	0.65 ( -0.11 to 1.42)	4.24 ( -6.45 to 14.93)	0.45 ( -0.73 to 1.63)	0.15 ( -0.99 to 1.30)	Control	0.90 ( -1.38 to 3.18)	0.00 ( -1.45 to 1.45)	0.00 ( -1.39 to 1.39)	0.00 ( -1.46 to 1.46)	-0.00 ( -1.52 to 1.52)	-0.00 ( -1.54 to 1.54)	0.00 ( -1.57 to 1.57)	-0.00 ( -1.80 to 1.80)	-0.31 ( -2.07 to 1.44)	0.09 ( -0.73 to 0.92)	0.00 ( -3.08 to 3.08)	0.17 ( -0.27 to 0.62)	-2.00 ( -6.29 to 2.29)	0.30 ( -1.25 to 1.85)	0.43 ( -0.40 to 1.26)	.	1.00 ( -1.33 to 3.33)	0.99 ( 0.26 to 1.72)	0.75 ( -1.69 to 3.19)	1.60 ( -1.13 to 4.33)	1.29 ( 0.06 to 2.52)	1.50 ( -0.47 to 3.47)	1.62 ( -0.06 to 3.30)	1.61 ( 0.20 to 3.03)	2.79 ( 1.92 to 3.66)	4.62 ( 2.12 to 7.13)
6	0.60 ( -0.84 to 2.04)	4.19 ( -6.60 to 14.98)	0.40 ( -1.49 to 2.28)	0.10 ( -1.32 to 1.52)	-0.05 ( -1.52 to 1.42)	Selenium	.	.	.	.	.	.	.	.	.	.	.	.	.	.	.	.	.	.	.	.	.	.	.	.	.
7	0.65 ( -0.99 to 2.29)	4.24 ( -6.55 to 15.03)	0.45 ( -1.42 to 2.32)	0.15 ( -1.69 to 2.00)	0.00 ( -1.45 to 1.45)	0.05 ( -2.01 to 2.11)	Synthetic colloids	.	.	.	.	.	.	.	.	.	.	.	.	.	1.00 ( -1.04 to 3.04)	.	.	.	.	.	.	.	.	.	.
8	0.65 ( -0.94 to 2.24)	4.24 ( -6.54 to 15.02)	0.45 ( -1.38 to 2.27)	0.15 ( -1.65 to 1.95)	0.00 ( -1.39 to 1.39)	0.05 ( -1.97 to 2.08)	-0.00 ( -2.01 to 2.01)	KDIGO bundle	.	.	.	.	.	.	.	.	.	.	.	.	.	.	.	.	.	.	.	.	.	.	.
9	0.65 ( -1.00 to 2.30)	4.24 ( -6.55 to 15.03)	0.45 ( -1.43 to 2.33)	0.15 ( -1.70 to 2.01)	0.00 ( -1.46 to 1.46)	0.05 ( -2.02 to 2.13)	-0.00 ( -2.06 to 2.06)	0.00 ( -2.02 to 2.02)	Restrictive transfusion	.	.	.	.	.	.	.	.	.	.	.	.	.	.	.	.	.	.	.	.	.	.
10	0.65 ( -1.05 to 2.35)	4.24 ( -6.56 to 15.04)	0.45 ( -1.48 to 2.37)	0.15 ( -1.75 to 2.05)	0.00 ( -1.52 to 1.52)	0.05 ( -2.06 to 2.16)	-0.00 ( -2.10 to 2.10)	0.00 ( -2.06 to 2.06)	0.00 ( -2.11 to 2.11)	Albumin	.	.	.	.	.	.	.	.	.	.	.	.	.	.	.	.	.	.	.	.	.
11	0.65 ( -1.07 to 2.38)	4.24 ( -6.56 to 15.04)	0.45 ( -1.50 to 2.39)	0.15 ( -1.77 to 2.07)	0.00 ( -1.54 to 1.54)	0.05 ( -2.08 to 2.18)	0.00 ( -2.12 to 2.12)	0.00 ( -2.08 to 2.08)	0.00 ( -2.13 to 2.13)	0.00 ( -2.17 to 2.17)	Acetaminophen	.	.	.	.	.	.	.	.	.	.	.	.	.	.	.	.	.	.	.	.
12	0.65 ( -1.09 to 2.40)	4.24 ( -6.57 to 15.04)	0.45 ( -1.52 to 2.41)	0.15 ( -1.79 to 2.09)	0.00 ( -1.57 to 1.57)	0.05 ( -2.10 to 2.20)	0.00 ( -2.13 to 2.13)	0.00 ( -2.10 to 2.10)	0.00 ( -2.14 to 2.14)	0.00 ( -2.18 to 2.18)	-0.00 ( -2.20 to 2.20)	Curcumin	.	.	.	.	.	.	.	.	.	.	.	.	.	.	.	.	.	.	.
13	0.65 ( -1.30 to 2.61)	4.24 ( -6.60 to 15.08)	0.45 ( -1.71 to 2.60)	0.15 ( -1.98 to 2.29)	0.00 ( -1.80 to 1.80)	0.05 ( -2.27 to 2.38)	-0.00 ( -2.31 to 2.31)	0.00 ( -2.28 to 2.28)	0.00 ( -2.32 to 2.32)	0.00 ( -2.36 to 2.36)	-0.00 ( -2.37 to 2.37)	-0.00 ( -2.39 to 2.39)	Calorie-restricted diet	.	.	.	.	.	.	.	.	.	.	.	.	.	.	.	.	.	.
14	0.67 ( -0.99 to 2.33)	4.26 ( -6.51 to 15.03)	0.47 ( -1.51 to 2.44)	0.17 ( -1.74 to 2.08)	0.02 ( -1.56 to 1.60)	0.07 ( -2.04 to 2.18)	0.02 ( -2.12 to 2.16)	0.02 ( -2.09 to 2.12)	0.02 ( -2.13 to 2.17)	0.02 ( -2.17 to 2.21)	0.02 ( -2.19 to 2.23)	0.02 ( -2.21 to 2.24)	0.02 ( -2.38 to 2.41)	Fenoldopam	.	.	.	2.50 ( -2.05 to 7.05)	.	.	.	.	.	0.33 ( -2.06 to 2.72)	.	.	.	.	.	.	.
15	0.74 ( -0.38 to 1.87)	4.33 ( -6.39 to 15.05)	0.54 ( -0.90 to 1.98)	0.25 ( -1.17 to 1.66)	0.09 ( -0.73 to 0.92)	0.14 ( -1.54 to 1.83)	0.09 ( -1.57 to 1.76)	0.09 ( -1.53 to 1.71)	0.09 ( -1.59 to 1.77)	0.09 ( -1.64 to 1.82)	0.09 ( -1.66 to 1.85)	0.09 ( -1.68 to 1.87)	0.09 ( -1.89 to 2.07)	0.07 ( -1.71 to 1.86)	Statin	.	.	.	.	.	.	.	.	.	.	.	.	.	.	.	.
16	0.65 ( -2.52 to 3.83)	4.24 ( -6.89 to 15.36)	0.45 ( -2.85 to 3.75)	0.15 ( -3.14 to 3.44)	0.00 ( -3.08 to 3.08)	0.05 ( -3.36 to 3.47)	0.00 ( -3.41 to 3.41)	0.00 ( -3.38 to 3.38)	0.00 ( -3.41 to 3.41)	0.00 ( -3.44 to 3.44)	-0.00 ( -3.45 to 3.45)	0.00 ( -3.46 to 3.46)	0.00 ( -3.57 to 3.57)	-0.02 ( -3.48 to 3.44)	-0.09 ( -3.28 to 3.10)	Ethyl pyruvate	.	.	.	.	.	.	.	.	.	.	.	.	.	.	.
17	0.82 ( -0.06 to 1.71)	4.41 ( -6.29 to 15.11)	0.62 ( -0.64 to 1.88)	0.32 ( -0.90 to 1.55)	0.17 ( -0.27 to 0.62)	0.22 ( -1.31 to 1.76)	0.17 ( -1.34 to 1.69)	0.17 ( -1.29 to 1.63)	0.17 ( -1.36 to 1.70)	0.17 ( -1.41 to 1.76)	0.17 ( -1.44 to 1.78)	0.17 ( -1.46 to 1.80)	0.17 ( -1.68 to 2.03)	0.15 ( -1.49 to 1.79)	0.08 ( -0.86 to 1.02)	0.17 ( -2.94 to 3.29)	RIPC	.	.	.	.	.	.	.	.	.	.	.	.	.	.
18	0.78 ( -2.50 to 4.06)	4.37 ( -6.50 to 15.24)	0.58 ( -2.85 to 4.00)	0.28 ( -3.12 to 3.68)	0.13 ( -3.08 to 3.34)	0.18 ( -3.34 to 3.70)	0.13 ( -3.39 to 3.65)	0.13 ( -3.37 to 3.63)	0.13 ( -3.40 to 3.65)	0.13 ( -3.42 to 3.68)	0.13 ( -3.43 to 3.69)	0.13 ( -3.44 to 3.70)	0.13 ( -3.55 to 3.81)	0.11 ( -3.12 to 3.34)	0.03 ( -3.28 to 3.35)	0.13 ( -4.32 to 4.58)	-0.05 ( -3.29 to 3.20)	Dopamine	.	.	.	.	.	.	.	.	.	.	.	.	.
19	0.95 ( -0.78 to 2.68)	4.54 ( -6.26 to 15.34)	0.75 ( -1.20 to 2.70)	0.45 ( -1.48 to 2.38)	0.30 ( -1.25 to 1.85)	0.35 ( -1.79 to 2.49)	0.30 ( -1.82 to 2.42)	0.30 ( -1.79 to 2.39)	0.30 ( -1.83 to 2.43)	0.30 ( -1.87 to 2.47)	0.30 ( -1.89 to 2.49)	0.30 ( -1.91 to 2.51)	0.30 ( -2.08 to 2.68)	0.28 ( -1.93 to 2.50)	0.21 ( -1.55 to 1.97)	0.30 ( -3.15 to 3.75)	0.13 ( -1.49 to 1.74)	0.17 ( -3.39 to 3.74)	SVV guided fluid therapy	.	.	.	.	.	.	.	.	.	.	.	.
20	1.08 ( -0.05 to 2.21)	4.67 ( -6.05 to 15.39)	0.88 ( -0.57 to 2.32)	0.58 ( -0.83 to 1.99)	0.43 ( -0.40 to 1.26)	0.48 ( -1.21 to 2.17)	0.43 ( -1.24 to 2.10)	0.43 ( -1.19 to 2.05)	0.43 ( -1.25 to 2.11)	0.43 ( -1.30 to 2.16)	0.43 ( -1.33 to 2.18)	0.43 ( -1.35 to 2.20)	0.43 ( -1.55 to 2.41)	0.41 ( -1.37 to 2.19)	0.34 ( -0.84 to 1.51)	0.43 ( -2.76 to 3.62)	0.26 ( -0.69 to 1.20)	0.30 ( -3.01 to 3.62)	0.13 ( -1.63 to 1.89)	Steroid	.	.	.	.	.	.	.	.	.	.	.
21	1.65 ( -0.97 to 4.27)	5.24 ( -5.74 to 16.22)	1.45 ( -1.32 to 4.22)	1.15 ( -1.60 to 3.91)	1.00 ( -1.50 to 3.50)	1.05 ( -1.85 to 3.96)	1.00 ( -1.04 to 3.04)	1.00 ( -1.87 to 3.87)	1.00 ( -1.90 to 3.90)	1.00 ( -1.93 to 3.93)	1.00 ( -1.94 to 3.94)	1.00 ( -1.96 to 3.96)	1.00 ( -2.08 to 4.08)	0.98 ( -1.98 to 3.94)	0.91 ( -1.73 to 3.54)	1.00 ( -2.97 to 4.97)	0.83 ( -1.72 to 3.37)	0.87 ( -3.20 to 4.94)	0.70 ( -2.25 to 3.65)	0.57 ( -2.07 to 3.21)	Balanced solution	.	.	.	.	.	.	.	.	.	.
22	1.65 ( -0.80 to 4.10)	5.24 ( -5.70 to 16.18)	1.45 ( -1.16 to 4.06)	1.15 ( -1.44 to 3.74)	1.00 ( -1.33 to 3.33)	1.05 ( -1.70 to 3.80)	1.00 ( -1.74 to 3.74)	1.00 ( -1.71 to 3.71)	1.00 ( -1.75 to 3.75)	1.00 ( -1.78 to 3.78)	1.00 ( -1.79 to 3.79)	1.00 ( -1.81 to 3.81)	1.00 ( -1.94 to 3.94)	0.98 ( -1.83 to 3.79)	0.91 ( -1.56 to 3.38)	1.00 ( -2.86 to 4.86)	0.83 ( -1.54 to 3.20)	0.87 ( -3.09 to 4.84)	0.70 ( -2.10 to 3.50)	0.57 ( -1.90 to 3.04)	-0.00 ( -3.42 to 3.42)	Dobutamine	.	.	.	.	.	.	.	.	.
23	1.64 ( 0.59 to 2.70)	5.23 ( -5.49 to 15.94)	1.44 ( 0.05 to 2.83)	1.14 ( -0.21 to 2.50)	0.99 ( 0.26 to 1.72)	1.04 ( -0.60 to 2.68)	0.99 ( -0.63 to 2.61)	0.99 ( -0.58 to 2.56)	0.99 ( -0.64 to 2.62)	0.99 ( -0.69 to 2.67)	0.99 ( -0.72 to 2.70)	0.99 ( -0.74 to 2.72)	0.99 ( -0.95 to 2.93)	0.97 ( -0.76 to 2.71)	0.90 ( -0.20 to 2.00)	0.99 ( -2.18 to 4.16)	0.82 ( -0.04 to 1.67)	0.86 ( -2.43 to 4.15)	0.69 ( -1.02 to 2.40)	0.56 ( -0.54 to 1.66)	-0.01 ( -2.62 to 2.60)	-0.01 ( -2.45 to 2.43)	Levosimendan	.	.	.	.	.	.	.	.
24	1.88 ( -0.16 to 3.92)	5.47 ( -5.40 to 16.33)	1.67 ( -0.67 to 4.02)	1.38 ( -0.90 to 3.66)	1.23 ( -0.80 to 3.25)	1.28 ( -1.16 to 3.72)	1.23 ( -1.26 to 3.71)	1.23 ( -1.23 to 3.68)	1.23 ( -1.27 to 3.72)	1.23 ( -1.30 to 3.76)	1.23 ( -1.32 to 3.77)	1.23 ( -1.33 to 3.79)	1.23 ( -1.48 to 3.94)	1.21 ( -0.98 to 3.39)	1.13 ( -1.05 to 3.32)	1.23 ( -2.46 to 4.91)	1.05 ( -1.02 to 3.13)	1.10 ( -2.58 to 4.78)	0.93 ( -1.62 to 3.48)	0.80 ( -1.39 to 2.98)	0.23 ( -2.99 to 3.45)	0.23 ( -2.86 to 3.31)	0.24 ( -1.91 to 2.39)	Fenoldopam+NAC	.	.	.	.	.	.	.
25	2.25 ( -0.58 to 5.09)	5.84 ( -5.19 to 16.87)	2.05 ( -0.93 to 5.02)	1.75 ( -1.21 to 4.71)	1.60 ( -1.13 to 4.33)	1.65 ( -1.45 to 4.75)	1.60 ( -1.49 to 4.69)	1.60 ( -1.46 to 4.66)	1.60 ( -1.50 to 4.70)	1.60 ( -1.52 to 4.72)	1.60 ( -1.54 to 4.74)	1.60 ( -1.55 to 4.75)	1.60 ( -1.67 to 4.87)	1.58 ( -1.57 to 4.73)	1.51 ( -1.34 to 4.36)	1.60 ( -2.52 to 5.72)	1.43 ( -1.34 to 4.19)	1.47 ( -2.74 to 5.69)	1.30 ( -1.84 to 4.44)	1.17 ( -1.68 to 4.02)	0.60 ( -3.10 to 4.30)	0.60 ( -2.99 to 4.19)	0.61 ( -2.21 to 3.43)	0.37 ( -3.02 to 3.77)	Tolvaptan	.	.	.	.	.	.
26	1.94 ( 0.50 to 3.39)	5.53 ( -5.23 to 16.29)	1.74 ( 0.03 to 3.44)	1.44 ( -0.23 to 3.12)	1.29 ( 0.06 to 2.52)	1.34 ( -0.57 to 3.26)	1.29 ( -0.61 to 3.19)	1.29 ( -0.57 to 3.15)	1.29 ( -0.62 to 3.20)	1.29 ( -0.66 to 3.24)	1.29 ( -0.68 to 3.26)	1.29 ( -0.70 to 3.28)	1.29 ( -0.89 to 3.47)	1.27 ( -0.73 to 3.27)	1.20 ( -0.28 to 2.68)	1.29 ( -2.03 to 4.61)	1.12 ( -0.19 to 2.42)	1.16 ( -2.27 to 4.60)	0.99 ( -0.99 to 2.97)	0.86 ( -0.62 to 2.34)	0.29 ( -2.50 to 3.08)	0.29 ( -2.34 to 2.92)	0.30 ( -1.13 to 1.73)	0.06 ( -2.30 to 2.43)	-0.31 ( -3.30 to 2.68)	Dexmedetomidine	.	.	.	.	.
27	2.15 ( 0.04 to 4.26)	5.74 ( -5.13 to 16.61)	1.95 ( -0.35 to 4.24)	1.65 ( -0.62 to 3.93)	1.50 ( -0.47 to 3.47)	1.55 ( -0.91 to 4.01)	1.50 ( -0.94 to 3.94)	1.50 ( -0.91 to 3.91)	1.50 ( -0.95 to 3.95)	1.50 ( -0.99 to 3.99)	1.50 ( -1.00 to 4.00)	1.50 ( -1.02 to 4.02)	1.50 ( -1.17 to 4.17)	1.48 ( -1.04 to 4.00)	1.41 ( -0.73 to 3.54)	1.50 ( -2.16 to 5.16)	1.33 ( -0.69 to 3.35)	1.37 ( -2.39 to 5.14)	1.20 ( -1.31 to 3.71)	1.07 ( -1.06 to 3.21)	0.50 ( -2.69 to 3.69)	0.50 ( -2.55 to 3.55)	0.51 ( -1.59 to 2.61)	0.27 ( -2.55 to 3.10)	-0.10 ( -3.46 to 3.26)	0.21 ( -2.11 to 2.53)	Vit.D	.	.	.	.
28	2.27 ( 0.42 to 4.12)	5.86 ( -4.96 to 16.68)	2.07 ( 0.01 to 4.12)	1.77 ( -0.26 to 3.81)	1.62 ( -0.06 to 3.30)	1.67 ( -0.56 to 3.91)	1.62 ( -0.60 to 3.84)	1.62 ( -0.56 to 3.80)	1.62 ( -0.61 to 3.85)	1.62 ( -0.65 to 3.89)	1.62 ( -0.66 to 3.90)	1.62 ( -0.68 to 3.92)	1.62 ( -0.84 to 4.08)	1.60 ( -0.70 to 3.91)	1.53 ( -0.35 to 3.40)	1.62 ( -1.89 to 5.13)	1.45 ( -0.29 to 3.19)	1.49 ( -2.13 to 5.12)	1.32 ( -0.97 to 3.61)	1.19 ( -0.68 to 3.07)	0.62 ( -2.40 to 3.64)	0.62 ( -2.25 to 3.49)	0.63 ( -1.20 to 2.46)	0.39 ( -2.24 to 3.02)	0.02 ( -3.19 to 3.23)	0.33 ( -1.75 to 2.41)	0.12 ( -2.47 to 2.71)	EA-230	.	.	.
29	2.27 ( 0.66 to 3.87)	5.85 ( -4.93 to 16.64)	2.06 ( 0.22 to 3.90)	1.77 ( -0.05 to 3.58)	1.61 ( 0.20 to 3.03)	1.67 ( -0.37 to 3.70)	1.61 ( -0.41 to 3.64)	1.61 ( -0.37 to 3.60)	1.61 ( -0.42 to 3.65)	1.61 ( -0.46 to 3.69)	1.61 ( -0.48 to 3.71)	1.61 ( -0.50 to 3.72)	1.61 ( -0.67 to 3.90)	1.60 ( -0.52 to 3.71)	1.52 ( -0.11 to 3.16)	1.61 ( -1.78 to 5.01)	1.44 ( -0.04 to 2.92)	1.49 ( -2.02 to 4.99)	1.31 ( -0.78 to 3.41)	1.19 ( -0.45 to 2.82)	0.61 ( -2.26 to 3.49)	0.61 ( -2.11 to 3.34)	0.62 ( -0.96 to 2.21)	0.39 ( -2.08 to 2.85)	0.01 ( -3.06 to 3.09)	0.32 ( -1.55 to 2.19)	0.11 ( -2.31 to 2.54)	-0.01 ( -2.20 to 2.19)	EPO	.	.
30	3.44 ( 2.29 to 4.60)	7.03 ( -3.69 to 17.76)	3.24 ( 1.77 to 4.71)	2.95 ( 1.51 to 4.38)	2.79 ( 1.92 to 3.66)	2.84 ( 1.13 to 4.55)	2.79 ( 1.10 to 4.48)	2.79 ( 1.15 to 4.44)	2.79 ( 1.09 to 4.50)	2.79 ( 1.04 to 4.54)	2.79 ( 1.02 to 4.57)	2.79 ( 1.00 to 4.59)	2.79 ( 0.79 to 4.79)	2.78 ( 0.97 to 4.58)	2.70 ( 1.50 to 3.90)	2.79 ( -0.41 to 6.00)	2.62 ( 1.64 to 3.60)	2.67 ( -0.66 to 5.99)	2.49 ( 0.71 to 4.27)	2.36 ( 1.16 to 3.57)	1.79 ( -0.86 to 4.45)	1.79 ( -0.69 to 4.28)	1.80 ( 0.67 to 2.94)	1.57 ( -0.64 to 3.77)	1.19 ( -1.67 to 4.06)	1.50 ( 0.00 to 3.01)	1.29 ( -0.86 to 3.45)	1.17 ( -0.72 to 3.07)	1.18 ( -0.48 to 2.84)	Natriuretic peptide	.
31	5.28 ( 2.66 to 7.89)	8.86 ( -2.12 to 19.84)	5.07 ( 2.30 to 7.84)	4.78 ( 2.02 to 7.53)	4.62 ( 2.12 to 7.13)	4.67 ( 1.77 to 7.58)	4.62 ( 1.73 to 7.52)	4.62 ( 1.76 to 7.49)	4.62 ( 1.72 to 7.53)	4.62 ( 1.69 to 7.55)	4.62 ( 1.68 to 7.57)	4.62 ( 1.67 to 7.58)	4.62 ( 1.54 to 7.71)	4.61 ( 1.65 to 7.57)	4.53 ( 1.89 to 7.17)	4.62 ( 0.65 to 8.60)	4.45 ( 1.91 to 7.00)	4.50 ( 0.43 to 8.57)	4.32 ( 1.38 to 7.27)	4.20 ( 1.56 to 6.83)	3.62 ( 0.08 to 7.17)	3.62 ( 0.20 to 7.04)	3.63 ( 1.02 to 6.24)	3.40 ( 0.18 to 6.62)	3.02 ( -0.68 to 6.73)	3.33 ( 0.54 to 6.12)	3.12 ( -0.06 to 6.31)	3.00 ( -0.01 to 6.02)	3.01 ( 0.13 to 5.88)	1.83 ( -0.82 to 4.48)	Autologous platelet-rich plasma
